# Supplementary material for: Host PIK3C3 promotes Shigella flexneri spread from cell to cell through vacuole formation
Source: PLoS Pathog. 2025 May 16;21(5):e1012707. doi: 10.1371/journal.ppat.1012707 (PMC12165337; doi:10.1371/journal.ppat.1012707)
Supplement: S1 Data — (XLSX) [file ppat.1012707.s002.xlsx]

## Sheet: Fig1D-F
Average values used to generate Fig 1D, 1E and 1F graphs										Raw values for Figure 1D - Each value represents the size of one focus of infection (a.u)																				Raw data for Figure 1E - Each value represents the size of one focus of infection (a.u)
Fig 1D - Foci size average of three independent experiments - VPS34-IN1
										Experiment 1 - VPS34-IN1						Experiment 2 - VPS34-IN1							Experiment 3 - VPS34-IN1							Experiment 1 - SAR405						Experiment 2 - SAR405							Experiment 3 - SAR405
										Average	4209.56	3185.54	2085.05	1821.84		Average	4247.7	3220.4	2334.04	2111.95		Average	3664.28	2992.35	2039.88	1644.26				Average	3837.57	2933.08	1886.23	1559.21		Average	4002.26	2970.31	2080.68	1875.25		Average	4024.53	2889.27	1852.52	1551.55
	Shigella HT-29 cells	VPS34-IN1
		Mock	100 nM	500 nM	1 µM						DMSO	100 nM	500 nM	1 µM			DMSO	100 nM	500 nM	1 µM			DMSO	100 nM	500 nM	1 µM					DMSO	100 nM	500 nM	1 µM			DMSO	100 nM	500 nM	1 µM			DMSO	100 nM	500 nM	1 µM
	Experiment 1	4209.56	3185.54	2085.05	1821.84						4740.47	3411.52	2646.11	2217.15			7181.35	6861.73	1069.88	2121.27			7966.94	7886.2	1241.47	719.986					5403.26	472.701	1254.93	2148.18			4871.68	4469.63	2165	3144.05			4986.07	5339.33	2011.92	654.379
	Experiment 2	4247.7	3220.4	2334.04	2111.95						7872.74	4291.31	6439.5	1870.62			6067.73	1507.26	2449.3	415.506			1879.03	804.096	2333.22	4915.41					2526.68	1182.59	4499.91	3795.06			4605.89	4254.31	6092.96	2042.2			2950.59	2694.9	2003.51	1969.87
	Experiment 3	3661.48	3071.68	2026.69	1644.26						2122.95	5112.23	714.939	553.447			3956.56	3821.98	1103.53	790.638			1564.45	1401.28	1810.06	3285.35					3312.27	1799.96	2104.44	659.426			3897.68	3248.35	3194.51	2392.1			5367.93	7188.08	3574.69	800.731
											1424.83	2546.86	2901.81	5773.34			5731.29	1409.69	2106.13	1815.1			7778.53	4008.7	2888.35	531.578					1719.22	7712.93	635.875	354.946			9057.01	3877.49	496.252	2462.75			3778.24	2168.37	2450.98	1374.37
											9820.74	3398.06	1794.92	985.775			1680.53	1371	4710.19	4126.46			3917.86	4202.16	2666.3	940.355					1202.78	10377.5	1406.33	1162.41			1796.6	2324.81	3482.17	1764.64			9623.92	2797.51	2723.5	755.312
Fig 1E - Foci size average of three independent experiments - SAR405											4639.53	1969.87	3007.79	1502.21			5524.38	6377.26	1707.44	4740.47			3211.34	4446.08	445.785	3112.09					1715.85	2345	2694.9	2218.83			1322.22	5063.45	3938.05	3044.8			5480.64	442.421	778.863	1725.95
											4434.3	1865.57	881.478	3907.77			5805.3	1882.39	817.554	3312.27			4326.64	1998.46	359.993	1308.76					4824.58	434.01	2163.32	664.473			3149.09	4380.47	2116.22	866.338			6663.23	465.972	3376.19	2360.14
											1118.67	958.859	1207.83	1828.56			797.367	1465.2	1138.86	2760.51			3786.65	1561.09	3091.9	3324.05					4700.09	3914.5	1700.71	1885.76			1803.33	844.469	931.944	4017.11			4637.85	1648.57	1032.88	469.336
	Shigella HT-29 cells	SAR405									4370.38	3201.24	610.642	1697.35			3986.84	7903.02	1197.73	2326.49			2286.12	3458.62	684.659	2637.7					1739.4	2938.82	1392.87	6353.7			2861.44	2000.15	518.12	1613.24			3103.68	5398.21	2477.89	711.574
		Mock	100 nM	500 nM	1 µM						1130.44	7292.38	1530.81	1628.38			4981.02	1845.38	2538.45	1012.69			397.001	1011.01	2974.15	1875.66					624.1	3021.25	1058.11	1318.85			4150.01	2274.35	2659.57	4303.09			1155.68	1562.77	3061.62	1041.29
	Experiment 1	3837.57	2933.08	1886.23	1559.21						8486.75	3058.26	2646.11	1609.87			1142.22	1438.29	565.222	447.468			3068.35	3892.63	2587.24	1582.96					1382.78	957.177	3468.72	664.473			6338.56	1638.47	1640.15	464.29			6092.96	1852.11	2090.99	2299.58
	Experiment 2	4002.26	2970.31	2080.68	1875.25						8922.44	6463.05	906.711	810.825			4114.68	2903.49	3753.01	1815.1			1017.74	2937.14	4131.51	765.405					6042.49	2459.39	780.545	583.727			5640.45	3845.53	1320.53	842.787			6900.42	9669.34	640.922	1056.43
	Experiment 3	4024.53	2889.27	1852.52	1551.55						4230.76	4972.61	1566.14	2043.88			5502.51	5211.48	1591.37	1905.94			1411.37	4113	2597.33	661.108					3678.99	2109.49	1798.28	1556.04			8333.66	1710.81	1039.61	2526.68			4025.53	2740.32	3281.99	2109.49
											4819.53	3909.45	1512.31	1520.72			6271.28	5374.66	2220.52	2849.66			3290.4	2883.31	942.037	777.181					2375.28	953.813	9777	878.113			2975.83	2592.28	6960.98	390.272			7278.92	2412.29	1278.48	3778.24
											3648.71	9585.23	3610.02	942.037			516.438	3428.34	1500.53	1820.15			3356.01	6913.88	6029.04	576.998					4824.58	2220.52	593.82	1011.01			3837.12	3329.09	1381.09	987.457			5615.21	3165.92	2067.43	780.545
Fig 1F - Foci size average of three independent experiments - siRNA											3564.6	1958.09	693.07	598.866			4498.23	8666.74	5282.14	1566.14			1465.2	5169.43	2265.94	804.096					4488.13	984.092	989.139	1106.89			3964.97	3996.93	952.13	1310.44			5374.66	810.825	1063.16	417.188
											4859.9	402.048	427.281	995.868			1174.18	1983.33	923.533	376.815			2657.89	753.63	3456.94	2827.79					6148.47	2038.84	6210.72	356.628			1636.79	3519.18	437.374	965.588			5194.66	1732.67	1781.46	1445.02
											6394.08	994.186	4176.93	2536.77			4220.66	2957.32	2149.86	2375.28			3204.61	2849.66	862.973	645.968					856.244	1544.27	686.341	654.379			3806.84	4240.85	1747.82	957.177			4298.04	410.459	2634.34	997.55
	Shigella HT-29 cells	siRNA PIK3C3									4131.51	2496.4	4743.83	758.676			3239.93	3426.66	2382.01	3199.56			353.264	4753.92	3596.56	728.396					1577.91	3776.56	1569.5	977.364			3194.51	7549.75	815.871	1791.55			2190.24	2373.6	2777.33	2567.05
		Mock	siRNA #B	siRNA #B	N-WASP						1761.27	1722.58	2159.96	2279.39			7492.56	1302.03	2659.57	2355.09			4605.89	1476.98	4644.58	534.942					8259.65	4696.73	1335.67	597.184			5312.42	1310.44	1123.72	740.172			3529.28	1998.46	794.003	768.769
	Experiment 1	3623.98	2793.34	3123.4	1132.95						3356.01	7181.35	1261.66	2982.56			3398.06	3759.74	2338.27	2158.27			4602.52	3290.4	1653.61	2499.76					4970.93	2301.26	2753.78	1746.13			445.785	423.917	1111.94	952.13			2703.31	878.113	1862.2	1201.1
	Experiment 2	3418.37	2610.06	2364.87	1104.03						847.833	2972.46	2676.39	450.832			7719.66	2462.75	2723.5	3975.06			3403.11	2159.96	1588.01	2646.11					603.913	1438.29	3091.9	3063.3			5674.09	2915.27	576.998	1870.62			3527.59	1236.42	2281.08	1677.16
	Experiment 3	3722.3	3052.6	2592.93	1020.62						9107.48	768.769	963.906	1068.2			5423.44	565.222	2657.89	3685.72			3288.72	1757.91	460.925	662.79					2494.72	3795.06	2567.05	2244.07			9943.54	6626.22	2807.61	1656.98			4244.21	366.722	2062.39	380.179
											1017.74	2802.56	524.849	1619.97			3993.56	3070.03	3638.62	1152.31			2165	4235.8	699.799	2022.02					4257.67	2151.55	3475.44	639.239			2439.2	3411.52	1842.02	3525.91			1377.73	1177.55	3298.81	1308.76
											7058.55	5569.79	2329.86	578.68			4652.99	467.654	1187.64	3224.8			2011.92	2501.45	3465.35	802.414					1700.71	6138.38	906.711	1170.82			9297.57	886.524	3058.26	2133.04			3956.56	3779.92	504.663	2773.96
											4163.47	4646.26	2469.48	765.405			1722.58	1106.89	2748.73	1164.09			6779.3	4171.88	1184.28	486.158					4632.8	2307.99	3076.76	630.828			2487.99	6542.11	3076.76	1889.12			6479.87	1561.09	502.981	518.12
											1175.86	3838.8	2484.62	1981.64			2597.33	4996.16	908.393	3302.18			1673.8	2038.84	1774.73	1653.61					6685.1	1631.74	751.947	1127.08			7879.47	2299.58	1776.41	3157.51			2102.76	3810.2	857.927	871.384
											1113.62	6565.66	566.904	1655.29			3105.36	3431.71	1204.46	3014.52			4876.72	672.884	1522.4	1347.45					2299.58	2047.25	1926.13	459.243			1789.87	4015.43	1359.22	3317.32			1357.54	9787.09	3586.47	2718.45
											1497.17	2918.63	2592.28	1794.92			9877.93	2042.2	484.476	1402.96			617.371	3059.94	2299.58	1246.52					4669.81	1836.97	3394.7	3524.23			1892.48	2435.84	2893.4	883.16			2336.59	1142.22	1640.15	8518.71
											2704.99	2388.74	794.003	644.286			3742.92	2937.14	825.965	1209.51			7336.11	2175.1	3604.97	3110.41					5611.85	899.982	2393.78	2925.36			3539.37	3914.5	7717.98	1281.84			428.963	8268.06	1471.93	405.412
											5087	4972.61	3319	4084.4			7092.19	2583.87	2345	1460.16			4020.48	2368.55	921.851	1327.26					2768.92	1838.65	2159.96	1418.1			8372.35	9452.33	1848.75	886.524			4723.64	2462.75	2393.78	745.219
											5931.47	9864.48	1313.81	2112.86			619.053	2895.08	701.481	2109.49			5793.53	2077.53	866.338	2494.72					4982.7	1302.03	3313.95	960.541			4420.85	3853.94	2112.86	1517.35			8651.6	7595.17	851.198	1862.2
											3135.64	2511.54	2015.29	1022.78			4605.89	1564.45	1931.18	5473.91			2489.67	5985.3	6220.81	2163.32					5102.14	1113.62	2718.45	1436.61			6229.22	2159.96	1300.35	891.571			2499.76	1966.5	1036.24	1327.26
											3283.67	1429.88	3167.6	3100.31			3283.67	5472.23	3458.62	765.405			2583.87	3435.07	5712.78	770.452					1027.83	1317.17	1312.12	1865.57			3066.67	7156.12	1091.75	1914.35			3573.01	5351.11	4180.29	899.982
											9814.01	5034.85	1991.74	1184.28			6326.79	7622.09	1727.63	1404.64			7344.52	2440.89	1333.99	2429.11					7928.25	1892.48	1566.14	1702.4			1320.53	5524.38	3135.64	3556.19			2175.1	3165.92	654.379	1700.71
											10305.2	2212.11	492.887	903.346			5058.4	4363.65	2387.05	354.946			1098.48	6042.49	4077.68	1969.87					6659.87	8601.14	888.206	730.079			5263.63	2474.53	460.925	1019.42			4715.23	6609.4	570.269	1293.62
											3882.54	3966.65	378.497	1024.46			3525.91	8234.41	2101.08	2427.43			7558.17	3801.79	994.186	469.336					5267	5864.18	2217.15	1143.9			6323.42	4474.68	2461.07	857.927			2015.29	3281.99	868.02	1789.87
											3327.41	1695.67	994.186	1996.78			5283.82	2950.59	723.35	619.053			2562	5292.23	1143.9	1949.68					6156.89	1021.1	908.393	1633.42			2462.75	1339.04	728.396	1895.85			2849.66	2684.81	1705.76	371.768
											5467.18	4299.73	1879.03	1539.22			3880.86	1315.49	2244.07	682.977			3022.93	3729.46	630.828	487.841					7704.52	3616.75	2106.13	1138.86			980.728	1478.66	6579.12	2230.61			6241	1847.07	2048.93	2743.68
											4550.38	2050.61	2084.26	1936.22			3574.69	5514.28	5453.72	1641.84			4474.68	3096.95	3361.05	2794.15					6974.44	3621.8	1071.57	1693.98			3828.71	2321.45	940.355	2015.29			2363.5	1937.9	1079.98	614.006
											2037.15	4446.08	1068.2	1968.18			4109.64	459.243	6528.65	1858.84			1710.81	4175.24	1931.18	467.654					1648.57	4171.88	2025.38	2244.07			6246.04	2215.47	4975.98	1799.96			4575.61	3147.41	1500.53	706.528
											6841.55	1529.13	1566.14	533.26			2546.86	4114.68	3120.5	1044.65			846.151	3329.09	1389.51	755.312					6585.85	2260.89	2587.24	6469.78			965.588	3541.05	982.41	1741.09			4812.8	2373.6	1519.04	2826.11
											3946.46	2161.64	3816.93	5176.16			3409.84	2129.68	3426.66	785.592			873.067	2498.08	1217.92	903.346					9845.97	5312.42	772.134	1263.34			3298.81	1256.61	1086.71	2124.63			4276.18	560.176	479.43	2116.22
											3764.78	2484.62	1537.54	1766.32			4913.73	2873.21	822.6	3029.66			6797.81	2299.58	1482.03	3968.33					4294.68	6562.3	3216.38	1636.79			3256.76	1751.18	3292.08	2230.61			4713.55	2489.67	1500.53	1236.42
											4158.42	3532.64	659.426	2025.38			4769.06	2580.51	1650.25	10263.2			4160.1	1879.03	2198.65	2553.59					440.739	3922.91	1857.16	1051.38			6861.73	1958.09	2116.22	2119.58			8559.08	6915.56	3152.46	627.464
											5960.07	3238.25	2158.27	2008.56			942.037	2624.25	5043.26	442.421			911.757	5981.94	4363.65	1238.11					2101.08	2989.29	1278.48	361.675			7559.85	2748.73	2011.92	583.727			1130.44	4715.23	499.616	2151.55
											3939.73	2994.33	868.02	435.692			8421.14	2854.71	5896.14	3547.78			3845.53	2942.18	1026.15	3145.73					7305.83	2456.03	1096.8	857.927			6304.92	4562.15	375.133	990.821			6986.22	1963.14	2725.18	566.904
											3764.78	2605.74	3165.92	2092.67			388.59	3724.41	4224.03	4277.86			5265.31	2937.14	1798.28	672.884					1730.99	2265.94	576.998	2096.03			1142.22	854.562	2932.09	1118.67			3445.16	2891.72	2144.82	1990.05
											2048.93	2239.02	5359.52	1525.76			4558.79	2114.54	2450.98	997.55			3990.2	437.374	1498.85	1019.42					5773.34	4040.67	1354.18	1386.14			7953.48	1877.35	2313.04	794.003			353.264	1621.65	4624.39	1645.2
											4780.84	2641.07	7267.14	1266.7			1902.58	2227.24	1428.2	1115.31			3926.28	4005.34	1164.09	2249.11					5080.27	8027.5	1988.37	1027.83			4282.9	5147.56	2489.67	2082.57			4730.37	1645.2	423.917	876.431
											2841.25	6061	3366.1	4543.65			6643.04	1729.31	1441.65	635.875			3699.18	7899.65	1717.54	2684.81					3048.16	5046.63	2141.45	1850.43			7146.02	2370.23	829.329	354.946			1598.1	2947.23	1064.84	3722.73
											1441.65	3790.02	750.265	1534.17			6893.69	2099.4	2200.33	1354.18			2148.18	4237.48	1704.08	1172.5					4893.55	4035.62	3507.41	1646.88			4055.81	3236.57	878.113	894.935			1382.78	3697.5	1611.56	2186.87
											545.036	2607.42	3867.4	413.824			2052.3	4335.05	1037.92	894.935			2927.04	4780.84	2693.22	4965.88					1199.41	5076.91	2178.46	1170.82			9677.75	1148.95	1868.93	615.688			2772.28	4886.82	3853.94	1937.9
											7823.95	4318.23	3265.17	6770.89			3630.21	1973.23	2304.63	5209.8			3132.27	3408.16	1315.49	894.935					1248.2	4891.86	3091.9	1897.53			6483.23	2030.43	1527.45	857.927			9938.49	1019.42	876.431	915.122
											3680.67	4380.47	620.735	910.075			7130.89	2223.88	2765.55	857.927			4033.94	4319.91	2723.5	1096.8					528.214	2281.08	2045.57	716.621			4143.28	5810.35	1756.23	428.963			7918.16	2933.77	2930.41	2965.74
											1401.28	4175.24	1746.13	4570.56			6143.43	5664	5452.04	3815.25			2351.73	5409.98	1426.51	2994.33					2528.36	3209.66	2526.68	1199.41			1041.29	4637.85	2395.47	1470.25			5894.46	3038.07	635.875	514.756
											1090.07	3919.55	1202.78	2255.84			3699.18	2562	4935.6	1717.54			1177.55	1633.42	1300.35	3194.51					3207.97	4489.82	935.308	531.578			1783.14	4471.31	802.414	1791.55			4375.43	4688.32	878.113	1098.48
											1759.59	2388.74	2149.86	365.039			5743.06	2339.95	402.048	1355.86			539.989	3066.67	2859.76	1204.46					2540.14	1285.21	1303.71	1571.18			3877.49	2805.93	893.253	2535.09			4832.99	4202.16	681.295	1870.62
											10306.9	4853.17	2424.06	2165			5620.26	2479.58	651.015	994.186			6669.96	7682.65	2780.69	418.87					4197.11	2632.66	1217.92	1360.91			2585.55	1781.46	2257.53	1423.15			4748.88	2651.16	4456.17	413.824
											5796.89	3100.31	1167.45	1648.57			2215.47	2800.88	366.722	1344.09			4340.1	2228.93	2760.51	1584.64					4550.38	4484.77	4957.47	2856.39			4646.26	2967.42	2176.78	4525.14			2484.62	3115.45	1641.84	1248.2
											7512.75	8621.32	3271.9	2159.96			6190.53	2864.8	4255.99	1021.1			3372.83	580.362	1140.54	487.841					4361.97	1547.63	968.952	935.308			4622.71	2112.86	603.913	1460.16			2950.59	523.167	1002.6	1061.47
											3001.06	1278.48	750.265	528.214			674.566	2212.11	5068.5	656.062			6528.65	1495.48	1113.62	2151.55					967.27	1074.93	3716	1835.29			4099.54	758.676	2057.34	2427.43			4885.14	1963.14	3117.13	936.99
											5492.41	2701.63	1320.53	1786.51			3626.84	1609.87	1118.67	1995.1			4188.7	610.642	1875.66	1313.81					1847.07	3068.35	3490.58	1305.39			5818.76	2812.65	2540.14	4466.27			5909.6	2847.98	553.447	691.388
											5943.24	6461.36	1236.42	612.324			8675.15	5194.66	1991.74	1799.96			5541.2	444.103	905.029	770.452					679.612	4762.33	995.868	489.523			1231.38	4171.88	2595.65	1098.48			4984.39	1147.27	760.359	1359.22
											3746.28	3179.38	508.027	1773.05			4397.3	6301.56	2338.27	1037.92			4491.5	1164.09	1603.14	2881.62					1098.48	5968.48	484.476	1091.75			2896.76	6357.07	568.587	1265.02			3843.85	6585.85	502.981	1461.84
											4319.91	2942.18	829.329	1786.51			3246.66	428.963	1848.75	449.15			397.001	2370.23	2587.24	2087.62					4530.19	2385.37	1678.85	1011.01			3636.94	1848.75	1137.17	551.765			1963.14	3911.14	2540.14	2230.61
											4710.19	7632.18	2841.25	3374.51			1187.64	1769.68	1113.62	1502.21			1660.34	2567.05	1379.41	755.312					6880.23	2762.19	746.901	1226.33			809.143	533.26	1979.96	607.278			2402.2	4333.37	1951.36	1093.44
											4908.69	445.785	2255.84	3631.89			3973.38	2802.56	2896.76	1949.68			4656.35	452.514	1266.7	1296.98					5993.71	943.719	545.036	2286.12			5134.1	3884.22	3070.03	464.29			9295.89	4331.69	3211.34	1150.63
											4205.52	970.635	568.587	1532.49			4205.52	8782.81	1667.07	1307.08			1384.46	3869.08	497.934	534.942					6982.85	1611.56	423.917	1261.66			4313.18	5776.71	417.188	4131.51			4210.57	4390.57	1434.92	2097.72
											4898.59	3073.4	2950.59	2104.44			6022.31	5256.9	3699.18	938.673			1781.46	3236.57	2543.5	723.35					3472.08	2233.97	585.409	666.155			1026.15	1073.25	1626.7	571.951			5849.04	1593.05	3108.72	2193.6
											4203.84	2962.37	1614.92	1216.24			6296.51	4647.94	1164.09	2997.7			4836.35	2393.78	2212.11	2276.03					1636.79	3823.66	2348.36	1280.16			6163.61	1919.4	4059.17	824.283			2188.55	3564.6	748.583	2324.81
											1079.98	1147.27	1357.54	1234.74			4232.44	1448.38	2398.83	2215.47			4462.9	908.393	603.913	5436.9					5229.99	2503.13	1162.41	1697.35			7369.76	809.143	3680.67	439.057			691.388	3820.3	607.278	1106.89
											2686.49	2647.8	4690	3419.93			4311.5	568.587	2321.45	952.13			5366.25	3387.97	2920.32	1344.09					2994.33	1199.41	1784.82	459.243			6091.28	2506.49	2281.08	418.87			7527.89	1801.65	1897.53	1106.89
											1576.23	2070.8	1599.78	1761.27			4600.84	4789.25	4267.77	1732.67			4281.22	2302.94	1557.73	531.578					2962.37	2237.34	3019.57	1529.13			698.117	3244.98	1482.03	489.523			622.417	2257.53	671.201	2249.11
											3840.48	7220.04	4484.77	3098.63			4797.66	2753.78	2671.35	2925.36			876.431	3652.08	566.904	2878.26					4573.93	7948.44	2158.27	1180.91			1433.24	3502.36	3159.19	1569.5			2563.69	1764.64	1673.8	614.006
											3490.58	2089.3	2920.32	1041.29			4215.62	1944.63	1572.87	3786.65			5581.57	1976.6	1500.53	1535.86					7050.14	1275.12	2816.02	1566.14			2964.05	3234.89	3298.81	9354.76			4220.66	1744.45	1303.71	2070.8
											5559.7	736.808	925.215	1505.58			3278.62	3241.62	3197.88	4747.19			4681.59	7965.26	1650.25	1145.58					3088.54	2634.34	1175.86	2738.64			4513.37	2479.58	6537.06	4755.6			2583.87	2760.51	359.993	1130.44
											7686.01	1177.55	918.486	6140.06			1335.67	4469.63	905.029	701.481			1850.43	578.68	465.972	2116.22					10199.2	2546.86	1857.16	2649.48			8882.06	1682.21	1532.49	688.024			4257.67	1007.64	1098.48	1524.08
											1429.88	1303.71	767.087	957.177			4932.24	3727.78	4402.34	2153.23			2684.81	2634.34	4535.24	383.544					2496.4	2721.81	2563.69	619.053			4158.42	689.706	1249.88	1101.85			5630.35	2506.49	1929.49	1231.38
											1182.59	4447.76	2222.2	1502.21			3075.08	5150.92	2244.07	1492.12			3571.33	2513.22	1328.94	936.99					3199.56	2430.79	496.252	534.942			3179.38	3213.02	2166.68	5307.37			3682.36	1828.56	1206.14	3202.93
											482.794	4615.98	1224.65	906.711			598.866	2040.52	4340.1	625.782			521.485	1456.79	1305.39	1332.31					6565.66	1475.3	2659.57	642.604			8971.22	1253.25	2883.31	6352.02			2242.39	1483.71	442.421	661.108
											4735.42	930.262	538.307	2324.81			6974.44	4600.84	873.067	1714.17			837.74	4180.29	481.112	2800.88					2649.48	1251.56	726.714	2124.63			568.587	2410.61	531.578	358.31			3584.79	879.795	762.041	834.376
											3902.72	1515.67	1665.39	805.778			2264.25	1693.98	1224.65	2773.96			2514.9	3993.56	388.59	2644.43					5155.97	2810.97	2030.43	3498.99			4052.44	3939.73	2148.18	1012.69			3207.97	1687.26	1073.25	3221.43
											4277.86	4017.11	4679.91	1039.61			6570.71	3784.97	957.177	1148.95			5409.98	437.374	2255.84	1756.23					2600.7	1295.3	1778.1	481.112			2513.22	2864.8	2599.01	637.557			5556.34	1914.35	856.244	889.889
											6769.21	536.625	607.278	2407.24			6109.78	1300.35	1894.17	2624.25			1127.08	1545.95	632.511	558.493					3722.73	778.863	622.417	1445.02			4188.7	2911.9	3660.49	834.376			672.884	8485.06	356.628	1757.91
											2528.36	2580.51	469.336	2022.02			6495.01	4959.15	2408.92	2767.23			5832.22	1273.43	2166.68	782.227					6653.14	1349.13	963.906	1022.78			4281.22	2698.26	497.934	3095.26			1534.17	3603.29	585.409	1635.11
											2286.12	9940.17	1155.68	614.006			1032.88	3128.91	2050.61	2218.83			2686.49	2097.72	3209.66	682.977					8495.16	1581.28	948.766	2119.58			1611.56	397.001	1290.25	1781.46			6108.1	3507.41	608.96	891.571
											1850.43	1939.59	2479.58	2218.83			6661.55	5341.01	1873.98	1838.65			1458.47	8505.25	526.532	1567.82					6774.26	3815.25	1712.49	839.422			1313.81	6508.47	1979.96	920.168			6708.65	605.595	1635.11	1024.46
											5322.51	6023.99	3345.91	440.739			4173.56	1196.05	851.198	3322.36			8478.33	465.972	2696.58	3271.9					3303.86	2064.07	1226.33	630.828			1665.39	1196.05	588.773	1053.06			3135.64	1068.2	575.316	1825.2
											1071.57	4020.48	825.965	936.99			5912.97	6493.33	1759.59	1739.4			5341.01	2403.88	953.813	1771.37					5803.62	5956.7	1730.99	762.041			3559.55	654.379	982.41	410.459			3798.43	1233.06	2143.14	963.906
											3080.12	3889.27	2868.17	1569.5			3223.11	1958.09	1019.42	2158.27			6308.28	1959.77	2464.44	624.1					4700.09	4012.07	2166.68	2339.95			4758.97	1320.53	2307.99	1964.82			4701.77	2452.66	2183.51	2853.03
											1135.49	6333.52	1169.13	2674.71			2277.71	3352.64	3906.09	3541.05			3197.88	2943.87	614.006	3902.72					1724.26	4774.11	1160.72	1386.14			3990.2	2920.32	1328.94	836.058			9105.8	428.963	1798.28	982.41
											9095.7	5118.96	661.108	3599.93			5049.99	2684.81	1103.53	3155.82			3313.95	925.215	3162.55	1228.01					4935.6	3288.72	5107.19	4558.79			2329.86	1561.09	1958.09	7997.22			3347.6	1640.15	4518.41	410.459
											3837.12	2316.4	1152.31	772.134			3268.53	3704.22	2235.66	1764.64			7209.95	1845.38	1093.44	2368.55					5272.04	7130.89	5009.62	3716			2864.8	1653.61	948.766	640.922			2432.47	3073.4	568.587	536.625
											5021.39	1979.96	3113.77	3177.69			3978.43	3435.07	787.274	2922			2918.63	3142.37	1609.87	1549.32					2060.71	1249.88	1344.09	979.046			1971.55	708.21	1071.57	2272.66			6511.83	4252.62	1123.72	730.079
											7396.67	1875.66	2600.7	4792.61			6067.73	3391.33	1596.42	1051.38			6496.69	2674.71	1470.25	1278.48					2703.31	2181.82	1002.6	3435.07			4575.61	4595.8	5544.56	476.065			3029.66	2937.14	4049.08	2620.88
											523.167	2649.48	1120.35	1535.86			4430.94	1288.57	829.329	4077.68			3626.84	1621.65	1850.43	2309.67					3053.21	2223.88	4131.51	1317.17			2881.62	3502.36	2735.27	3477.13			4600.84	3833.75	2099.4	676.248
											6469.78	1858.84	1039.61	817.554			2376.96	2208.74	2999.38	1628.38			1132.13	5586.62	4498.23	442.421					4910.37	5018.03	2519.95	590.455			3949.83	745.219	1251.56	1116.99			10465	3271.9	772.134	1365.95
											10438.1	10069.7	4811.12	768.769			5073.54	1303.71	2486.3	2457.71			351.582	1658.66	841.105	1426.51					4590.75	1291.94	410.459	671.201			1157.36	1588.01	2385.37	6217.44			2757.14	3192.83	2319.77	571.951
											3342.55	2363.5	6855	1847.07			1680.53	1009.33	4861.58	3428.34			514.756	1953.05	1049.7	2686.49					3080.12	2040.52	3467.03	1199.41			3144.05	1598.1	2538.45	4328.32			2375.28	2866.48	1365.95	698.117
											6261.18	2028.74	677.93	2111.17			2698.26	725.032	3414.89	2319.77			3034.7	3583.11	1668.75	1805.01					5129.06	4753.92	1774.73	738.49			5426.81	614.006	901.664	1270.07			679.612	3631.89	3620.11	2116.22
											7357.98	1784.82	1349.13	4148.33			3366.1	358.31	2652.84	888.206			2454.34	2146.5	829.329	1103.53					2434.16	2274.35	886.524	2472.85			1946.32	4905.32	1954.73	3498.99			4244.21	432.328	2198.65	1623.33
											4745.51	1801.65	4040.67	2173.41			4866.63	5524.38	1335.67	3258.44			3978.43	6866.78	1350.81	1063.16					5226.62	2553.59	1332.31	1577.91			3078.44	2647.8	3356.01	1831.93			3532.64	5849.04	985.775	3458.62
											4141.6	1581.28	1024.46	624.1			8903.93	3313.95	1002.6	1434.92			7223.41	1791.55	1357.54	896.617					6791.08	2691.53	1736.04	464.29			3359.37	4488.13	3867.4	1191			523.167	3697.5	587.091	2977.51
											9233.65	2521.63	1133.81	1487.07			2555.28	5361.2	2541.82	2999.38			5601.76	2265.94	5263.63	2903.49					1872.3	2622.56	1744.45	3991.88			4324.96	874.749	3418.25	1493.8			1285.21	2417.33	5852.41	723.35
											6002.12	1069.88	4372.06	6084.55			2486.3	5142.51	4015.43	2711.72			2526.68	2020.33	2947.23	1668.75					2072.48	3022.93	3588.15	1307.08			3344.23	1798.28	2092.67	1709.12			4082.72	2750.41	878.113	3549.46
											7892.93	1483.71	1985.01	2664.62			4799.34	1320.53	2304.63	465.972			6274.64	2154.91	723.35	911.757					3724.41	571.951	740.172	800.731			3621.8	910.075	2388.74	3144.05			1902.58	750.265	1229.69	555.129
											6575.76	2715.09	1394.55	1026.15			3017.88	427.281	1105.21	1085.03			1571.18	3110.41	6064.36	1613.24					4131.51	1476.98	933.626	2599.01			2378.64	2474.53	957.177	3830.39			2111.17	3985.15	1443.34	984.092
											2874.89	4203.84	1919.4	1132.13			4974.29	4491.5	1216.24	1360.91			3234.89	5325.87	1942.95	3739.55					649.333	1662.02	1290.25	482.794			4397.3	1085.03	2548.55	1384.46			1465.2	2445.93	619.053	1320.53
											2059.02	4055.81	523.167	2562			3648.71	3988.52	1492.12	2614.15			772.134	4449.44	2220.52	1619.97					397.001	3527.59	741.854	1096.8			2168.37	3557.87	881.478	967.27			1016.05	2683.12	871.384	1350.81
											6101.37	1037.92	1106.89	2370.23			6399.12	3325.73	1053.06	1826.88			4493.18	1873.98	3218.07	930.262					768.769	3394.7	957.177	2868.17			2521.63	2412.29	868.02	3026.29			2698.26	4160.1	445.785	827.647
											4111.32	1074.93	2536.77	489.523			3996.93	1031.19	2607.42	1182.59			6629.59	2144.82	1820.15	2037.15					1789.87	9790.46	2795.83	1964.82			6227.54	1036.24	1752.86	1349.13			4536.92	3845.53	792.321	1079.98
											1132.13	1551	1873.98	1026.15			5011.3	3125.55	5881	1922.77			4301.41	1379.41	1717.54	1036.24					3858.99	9203.37	1221.28	733.443			3006.11	1053.06	7839.09	1451.75			3016.2	1113.62	3559.55	2279.39
											3665.53	3778.24	4693.36	363.357			2084.26	4171.88	407.095	570.269			3115.45	2525	2565.37	805.778					4298.04	2393.78	1206.14	1450.06			5798.57	3542.73	4323.28	405.412			4770.74	4499.91	965.588	876.431
											2148.18	4330.01	1488.76	1083.34			3300.49	4037.3	1241.47	1165.77			2037.15	2274.35	2508.17	502.981					2901.81	9554.95	4018.8	1678.85			5886.05	1946.32	1443.34	1554.36			8062.83	1998.46	967.27	4279.54
											7008.08	1616.6	2847.98	407.095			2427.43	474.383	1759.59	1554.36			923.533	1143.9	3699.18	1142.22					5124.01	2704.99	1206.14	901.664			1551	2562	2726.86	721.668			2842.93	407.095	667.837	3170.96
											4582.34	5584.93	3594.88	1710.81			5727.92	2355.09	805.778	2040.52			1458.47	6222.49	2447.61	1381.09					6172.02	2232.29	2501.45	2664.62			6823.04	1727.63	2624.25	2676.39			3490.58	4683.27	3825.34	1631.74
											2713.4	3975.06	423.917	662.79			3858.99	2223.88	4483.09	1621.65			4705.14	2033.79	1842.02	1014.37					9771.95	1058.11	555.129	608.96			2323.13	1076.61	1588.01	518.12			3848.89	1651.93	2245.75	938.673
											3845.53	960.541	846.151	2996.01			2321.45	1909.31	942.037	3086.85			8239.46	1221.28	1493.8	1143.9					664.473	1495.48	2652.84	1936.22			9051.97	1085.03	556.811	1788.19			3576.38	575.316	536.625	541.671
											7881.15	3710.95	2178.46	721.668			383.544	1256.61	3647.03	691.388			5988.66	2294.53	2074.16	1152.31					4575.61	576.998	1983.33	2101.08			5298.96	1167.45	1424.83	1916.04			2082.57	1258.29	5090.36	1424.83
											2881.62	852.88	2302.94	558.493			1211.19	4863.27	2089.3	5095.41			2836.2	2604.06	1852.11	358.31					5199.71	3362.74	556.811	1012.69			4072.63	2276.03	576.998	1085.03			3157.51	4390.57	2346.68	696.435
											3889.27	4340.1	1969.87	4065.9			4030.57	3149.09	3477.13	1838.65			3964.97	6185.48	2605.74	1786.51					931.944	1660.34	1155.68	1034.56			2777.33	2706.68	3202.93	2975.83			4365.33	3387.97	1048.02	1286.89
											9891.39	3832.07	1789.87	1941.27			3610.02	5529.42	1892.48	4225.71			6367.16	3736.19	868.02	3472.08					2767.23	861.291	2439.2	1985.01			1663.7	3278.62	1328.94	788.956			4720.28	2045.57	1064.84	2562
											1485.39	2096.03	706.528	3187.79			3615.07	2491.35	4851.49	3855.62			2878.26	2316.4	528.214	745.219					3929.64	1172.5	1577.91	1064.84			2085.94	2010.24	4126.46	1574.55			1739.4	1582.96	2821.07	1633.42
											3366.1	2101.08	716.621	1892.48			4558.79	1968.18	1384.46	1090.07			928.58	2242.39	388.59	3884.22					5255.22	2797.51	1749.5	3374.51			5039.9	6207.35	1019.42	2127.99			5818.76	1475.3	1613.24	418.87
											3293.77	2106.13	521.485	921.851			7260.41	2572.1	795.685	3184.42			3191.15	5946.61	2212.11	1332.31					504.663	4629.44	450.832	834.376			5652.22	2905.18	2139.77	2693.22			1561.09	6984.53	619.053	1519.04
											5044.94	418.87	1889.12	413.824			5943.24	3038.07	1895.85	1779.78			2127.99	2886.67	4417.48	2178.46					1835.29	694.752	395.319	1651.93			4935.6	2121.27	3002.74	723.35			9677.75	378.497	528.214	1191
											6883.6	1409.69	2255.84	2375.28			4738.78	8273.1	534.942	1747.82			4348.51	524.849	460.925	511.392					8530.48	7543.02	1621.65	486.158			4336.73	2074.16	1451.75	6210.72			5719.51	2368.55	1394.55	1123.72
											1165.77	7262.1	2323.13	1774.73			5366.25	5095.41	1964.82	2286.12			6382.3	4387.2	2498.08	2232.29					1593.05	1805.01	1150.63	1648.57			1406.33	7563.21	804.096	2503.13			2240.7	1266.7	1842.02	1529.13
											5125.69	1754.54	2366.87	2708.36			4548.69	7329.39	4607.57	3219.75			3606.66	5007.94	3594.88	1362.59					1588.01	5192.98	2240.7	3253.39			4373.74	857.927	2614.15	1641.84			3991.88	1660.34	1959.77	529.896
											3258.44	2911.9	2255.84	528.214			6686.78	2365.19	6976.12	1096.8			4138.23	477.747	2186.87	1939.59					3404.79	1835.29	1059.79	592.138			9815.69	3150.78	965.588	704.846			3244.98	4208.89	5319.15	590.455
											6284.73	701.481	1508.94	2989.29			5049.99	4185.34	4631.12	8005.63			950.448	2996.01	371.768	1636.79					3764.78	630.828	3174.33	593.82			6429.4	1296.98	1929.49	2139.77			4333.37	3105.36	862.973	2057.34
											3211.34	2499.76	2445.93	674.566			1300.35	4333.37	550.082	1339.04			2439.2	3673.95	731.761	2523.31					5273.73	894.935	688.024	756.994			5778.39	958.859	3433.39	1340.72			4809.44	2353.41	1510.62	2556.96
											1798.28	3414.89	1857.16	1542.59			2151.55	2509.86	4244.21	3530.96			4261.04	701.481	1355.86	1350.81					1936.22	2181.82	1352.5	1125.4			2385.37	1899.21	2198.65	731.761			4183.65	1177.55	2010.24	492.887
											5717.83	3722.73	6121.56	2735.27			1148.95	1002.6	494.57	4548.69			8333.66	1085.03	4158.42	462.608					1685.57	4113	439.057	1042.97			5618.58	2168.37	931.944	3293.77			6276.32	2987.6	2413.97	412.141
											3263.49	4341.78	7581.72	1355.86			8956.08	2817.7	3885.9	2393.78			3848.89	2350.05	2402.2	2694.9					3673.95	2720.13	694.752	4732.05			6266.23	4434.3	3428.34	1724.26			2233.97	2395.47	595.502	627.464
											4245.9	3519.18	864.655	378.497			6562.3	1303.71	1678.85	2165			602.231	556.811	580.362	726.714					6170.34	383.544	588.773	3244.98			2307.99	3096.95	1747.82	2915.27			4272.81	2573.78	637.557	1789.87
											2528.36	5034.85	3512.45	1663.7			7204.9	3313.95	2429.11	1577.91			6005.49	5150.92	824.283	1295.3					1953.05	1778.1	1434.92	873.067			3921.23	4890.18	3031.34	921.851			4478.04	728.396	1699.03	459.243
											541.671	2144.82	2336.59	1598.1			2713.4	4765.7	726.714	1222.97			3369.47	6801.17	1969.87	2583.87					7738.16	4957.47	4846.44	482.794			7627.14	4844.76	3078.44	812.507			4269.45	857.927	1456.79	1448.38
											486.158	1641.84	910.075	2452.66			4107.95	1599.78	3345.91	1265.02			1058.11	1322.22	1593.05	632.511					4806.07	1783.14	413.824	1204.46			7095.56	509.709	3202.93	883.16			4449.44	1958.09	1529.13	5664
											4634.49	3714.32	1063.16	2096.03			921.851	4144.96	3362.74	5152.61			3211.34	501.298	3458.62	380.179					6718.74	967.27	588.773	844.469			3281.99	1724.26	735.125	487.841			4775.79	3880.86	1643.52	1964.82
											4930.56	1981.64	1667.07	1137.17			7756.67	2918.63	3027.98	2291.17			2799.2	2558.64	1416.42	1202.78					2730.22	1826.88	2339.95	1349.13			1490.44	3611.7	1873.98	430.646			2836.2	4471.31	2644.43	2190.24
											1697.35	1863.89	422.235	4701.77			1571.18	1268.39	412.141	1078.3			3125.55	1153.99	5531.1	965.588					7410.13	3970.01	2151.55	958.859			3327.41	551.765	614.006	2999.38			356.628	4866.63	2644.43	711.574
											2560.32	2930.41	788.956	3068.35			4836.35	8157.03	1515.67	4592.43			2124.63	5012.98	1214.56	1199.41					1212.87	2175.1	2496.4	576.998			565.222	2210.42	2075.85	785.592			3287.04	3865.72	1488.76	847.833
											7448.82	2832.84	627.464	1051.38			4018.8	1870.62	1478.66	1825.2			2723.5	1959.77	5139.15	871.384					3260.12	2403.88	2065.75	1890.8			7177.99	6249.41	2165	2104.44			5282.14	1699.03	1473.62	763.723
											5707.74	3621.8	4158.42	3329.09			3811.89	1705.76	509.709	2703.31			1409.69	3270.22	963.906	3566.28					4594.11	3554.51	2148.18	1394.55			2802.56	1169.13	1337.36	2530.04			1310.44	4044.03	1958.09	847.833
											8929.17	1189.32	417.188	1651.93			605.595	4541.97	4886.82	1347.45			9585.23	2562	1162.41	841.105					1557.73	1816.79	804.096	876.431			1895.85	4419.16	2654.53	566.904			5478.95	6355.39	1211.19	388.59
											3167.6	963.906	2326.49	632.511			2876.58	2262.57	354.946	1532.49			1969.87	1537.54	1434.92	1778.1					2669.67	8580.95	1369.32	1544.27			1478.66	5463.81	5695.96	1229.69			3737.87	2767.23	760.359	1130.44
											915.122	1473.62	1303.71	425.599			5351.11	5695.96	2681.44	1476.98			1586.32	2097.72	5255.22	2097.72					957.177	1490.44	1939.59	857.927			6695.19	866.338	2244.07	812.507			5309.05	2928.73	935.308	1130.44
											2901.81	1793.23	450.832	1337.36			7442.09	1842.02	3827.03	1402.96			5255.22	1884.07	1185.96	2383.69					1897.53	2962.37	1426.51	1413.06			3914.5	6816.31	536.625	642.604			5012.98	1135.49	6819.68	1519.04
											393.637	2740.32	2481.26	521.485			5522.69	6012.22	775.499	1619.97			10150.5	1593.05	496.252	1199.41					2980.88	5154.29	726.714	884.842			1300.35	2429.11	607.278	881.478			2768.92	3714.32	696.435	1768
											9602.05	7879.47	1007.64	2062.39			4557.1	4553.74	1852.11	1513.99			1184.28	812.507	1051.38	898.3					3056.57	2736.95	2122.95	750.265			2338.27	4471.31	561.858	447.468			4686.64	1963.14	6557.25	437.374
											1843.7	1044.65	2403.88	1011.01			1895.85	3803.47	3949.83	849.516			2570.42	8490.11	1508.94	854.562					3970.01	750.265	1179.23	898.3			6964.35	3764.78	2883.31	1286.89			4797.66	1507.26	905.029	671.201
											1577.91	1527.45	605.595	2932.09			2462.75	3492.27	1667.07	1397.92			881.478	1502.21	2338.27	477.747					4367.02	6599.31	1746.13	3773.2			2523.31	1103.53	1534.17	4200.48			5707.74	370.086	1917.72	1601.46
											3440.12	770.452	1419.79	1877.35			2343.32	1655.29	898.3	1406.33			3534.32	2696.58	1818.47	1116.99					1192.69	2331.54	1910.99	3426.66			4474.68	1191	1120.35	1290.25			5346.06	4420.85	2516.59	2114.54
											1011.01	1429.88	768.769	1722.58			741.854	2408.92	3202.93	684.659			6247.73	3618.43	1588.01	516.438					2513.22	1382.78	3078.44	980.728			5103.82	1256.61	3110.41	1150.63			3673.95	7050.14	4621.03	1339.04
											1460.16	4521.78	1428.2	2947.23			6959.3	2001.83	3293.77	445.785			2782.37	6143.43	1354.18	3640.3					4345.15	489.523	3853.94	815.871			2725.18	869.702	2447.61	420.552			1868.93	2151.55	4624.39	1362.59
											5325.87	2176.78	2555.28	765.405			2420.7	2242.39	2657.89	1625.01			4700.09	940.355	1641.84	2215.47					4642.9	1870.62	432.328	2269.3			1895.85	7058.55	1801.65	1128.76			7548.07	3300.49	1123.72	915.122
											4208.89	2178.46	1744.45	7272.19			2090.99	3150.78	2442.57	1041.29			5855.77	2795.83	2380.33	1650.25					3265.17	1621.65	529.896	1005.96			2217.15	5519.33	783.909	3732.82			1651.93	3497.31	3705.91	2220.52
											1725.95	4176.93	893.253	1985.01			2250.8		693.07	2757.14			509.709	625.782	1544.27	2191.92					5041.58	1922.77	957.177	1098.48			5196.34	3771.51	906.711	4647.94			2624.25	679.612	1482.03	447.468
											1830.24	1145.58	5420.08	792.321			361.675		2136.41	3631.89			7632.18	1239.79	2461.07	2346.68					3865.72	2790.78	6762.48	4543.65			1905.94	4355.24	1266.7	5335.97			5849.04	1900.9	4129.82	1337.36
											2866.48	2262.57	3253.39	756.994			7048.46		706.528	531.578			694.752	1934.54	940.355	2674.71					3608.34	4210.57	2753.78	2972.46			1932.86	726.714	2208.74	2565.37			4878.41	4651.31	1278.48	3058.26
											8059.46	7411.81	2585.55	886.524			3297.13		5554.65	997.55			2265.94	1259.97	397.001	1265.02					5155.97	425.599	497.934	2417.33			2612.47	881.478	1749.5	2868.17			3093.58	5145.88	4030.57	2630.97
											7615.36	7393.31	1894.17	1233.06			5881		817.554	3379.56			4526.82	3995.25	1946.32	3219.75					4577.29	469.336	1439.97	3024.61			3593.2	2477.89	1219.6	681.295			4361.97	2257.53	2023.7	995.868
											5505.87	3246.66	2551.91	359.993			6526.97		868.02	691.388			654.379	3034.7	435.692	1688.94					2153.23	1234.74	1974.91	866.338			4276.18	4114.68	1423.15	3485.54			3790.02	3403.11	2440.89	869.702
											1756.23	2703.31	1465.2	534.942			5142.51		405.412				5144.19	5731.29	4218.98	708.21					3816.93	1683.89	4001.98	1788.19			361.675	2521.63	1577.91	432.328			2254.16	1601.46	1054.74	3589.83
											7916.48	3956.56	1741.09	428.963			713.257		1042.97				3396.38	3663.85	731.761	1737.72					1234.74	619.053	508.027	2126.31			3283.67	1362.59	2233.97	839.422			4525.14	3604.97	3211.34	494.57
											4725.33	1039.61	568.587	1248.2			6597.62		5300.64				1796.6	1712.49	852.88	1293.62					6558.93	1315.49	1214.56	2339.95				4743.83	814.189	1423.15			1251.56	405.412	2318.08	832.693
											4992.8	5399.89	2232.29	2274.35			8293.29		7107.33				861.291	1791.55	2486.3	1293.62					3990.2	2030.43	644.286	864.655				5371.29	1111.94	703.163			10024.3	4171.88	2846.3	1779.78
											2853.03	3016.2	1524.08	935.308			6299.87		4047.39				5378.02	662.79	366.722	878.113					3798.43	1222.97	1527.45	3697.5				2582.19	1941.27	471.019			2605.74	1335.67	1628.38	1113.62
											4819.53	2913.59	2570.42	1532.49			3172.65		1577.91				412.141	5043.26	755.312	2154.91					2779.01	2087.62	5182.89	2343.32				8586	2743.68	1254.93			6098.01	3307.22	1769.68	743.537
											1562.77	760.359	1318.85	386.908			9452.33		1123.72				4225.71	2775.64	423.917	3347.6					3472.08	494.57	2810.97	2775.64				3902.72	2329.86	1258.29			1189.32	1949.68	4760.65	2223.88
											5938.2	5361.2	1512.31	1221.28			4621.03		1781.46				6368.84	3128.91	1354.18	2218.83					1662.02	2619.2	1053.06	1024.46				2477.89	676.248	2225.56			5285.5	2170.05	2967.42	3177.69
											2930.41	3853.94	1939.59	2037.15			2701.63		2302.94				4052.44	1132.13	1365.95	1397.92					4402.34	1530.81	5806.99	1683.89				1862.2	1305.39	615.688			5532.79	3530.96	3083.49	1919.4
											4641.22	518.12	1265.02	647.65			8486.75		526.532				3564.6	7909.75	883.16	957.177					2582.19	2096.03	1470.25	984.092				5961.75	967.27	1690.62			1942.95	1576.23	2371.91	703.163
											5445.31	1736.04	832.693	839.422			3687.4		2667.98				4528.51	2503.13	2499.76	790.638					3709.27	3043.12	568.587	656.062				1224.65		1685.57			8140.21	5053.36	1535.86	1791.55
											6996.31	6301.56	2824.43	1199.41			4000.29		652.697				3505.72	972.317	2390.42	817.554					4584.02	2382.01	691.388	1599.78				3825.34		1842.02			6473.14	1734.36	899.982	3736.19
											4832.99	376.815	6178.75	1310.44			5174.48		2486.3				2600.7	4684.95	1762.95	2376.96					4612.62	1803.33	1389.51	1530.81				1371		1850.43			7322.66	979.046	536.625	439.057
											5278.77	1636.79	1135.49	1105.21					2526.68				1063.16	5519.33	1552.68	3970.01					1747.82	1604.83	2464.44	538.307				3046.48		2079.21			3053.21	3793.38	1238.11	1068.2
											1551	1973.23	5359.52	1736.04					2876.58				7405.08	4476.36	2124.63	758.676					3017.88	1529.13	3049.84	3059.94				7946.76		2259.21			5647.18	575.316	2710.04	363.357
											3170.96	3310.59	551.765	2684.81					952.13				6008.85	4577.29	1478.66	1369.32					5061.77	2777.33	1921.08	1445.02				2270.98		1559.41			7194.81	5780.07	504.663	1347.45
											4298.04	1963.14	2413.97	444.103					3322.36				4777.47	2868.17	2102.76	820.918					4602.52	6214.08	1542.59	2259.21				5579.89		2567.05			4774.11	2674.71	3054.89	603.913
											4765.7	3448.53	9824.1	847.833					1599.78				4997.84	2114.54	1487.07	1093.44					5660.63	2186.87	361.675	1276.8				1853.79		1044.65			2878.26	5542.88	2782.37	1899.21
											6188.85	2028.74	1061.47	2671.35					1794.92				4040.67	2247.43	2979.19	1468.57					4528.51	1492.12	2563.69	886.524				785.592		2678.08			891.571	1051.38	1732.67	1137.17
											2654.53	3934.69	1473.62	1956.41					1712.49				6156.89	2402.2	3393.02	2084.26						827.647	807.46	854.562				1335.67		1534.17			6185.48	5995.39	2281.08	1882.39
											756.994	1476.98	2165	1769.68					5965.11				4247.58	2252.48	711.574	1270.07						1086.71	1357.54	3083.49				4494.86		2331.54			6537.06	3850.58	684.659	645.968
											3125.55	3894.31	2881.62	576.998					3744.6				4022.16	1196.05	2977.51	984.092						2916.95	2057.34	797.367				2102.76		1241.47			7790.31	4999.52	4547.01	571.951
											3398.06	3773.2	603.913	4293									3783.29	2933.77	768.769	1519.04						5048.31	901.664	2048.93				3914.5		1768			1510.62	701.481	2886.67	2313.04
											1389.51	2452.66	1922.77	1855.48									1172.5	3053.21	3904.41	2580.51						3874.13	3754.69	1036.24				1838.65		629.146			6932.38	1286.89	1004.28	1111.94
											2656.21	6930.7	1226.33	445.785									6230.9	4536.92	2779.01	987.457						593.82	960.541	2067.43				8200.77		3717.68			1132.13	1063.16	1182.59	5971.84
											2069.12	1487.07	1376.05	1567.82									459.243	2509.86	2022.02	856.244						1582.96	3345.91	417.188				2356.78		2376.96			903.346	7435.36	967.27	916.804
											2543.5	6271.28	1577.91	1091.75									4180.29	1296.98	814.189	1732.67						3705.91	2910.22	1665.39				3684.04		970.635			4301.41	415.506	881.478	3653.76
											3147.41	1773.05	1046.33	2151.55									1944.63	2265.94	832.693	704.846						3810.2	854.562	1335.67				741.854		1377.73			6653.14	386.908	1315.49	2338.27
											4028.89	5049.99	1446.7	2207.06									4626.07	1448.38	1234.74	2168.37						3261.8	2053.98	1073.25				6986.22		1127.08			1944.63	2202.01	4242.53	1122.03
											1889.12	4787.57	4276.18	869.702									4621.03	4242.53	1068.2	1233.06						5085.32	825.965	928.58				5457.09		2230.61			3562.92	4748.88	1074.93	980.728
											5369.61	1172.5	1261.66	926.897									359.993	4676.54	1487.07	1754.54						8449.74	629.146	358.31				3144.05		430.646			3458.62	474.383	1662.02	721.668
											2525	3781.61	5768.3	2893.4									1079.98	2291.17	1248.2	942.037						9783.73	1465.2	851.198				2997.7		706.528			5288.86	1779.78	5087	1022.78
											6338.56	3229.84		1204.46									2043.88	1024.46	2622.56	3712.64						2318.08	593.82	1497.17				945.402		1128.76			2064.07	2898.45	2181.82	1364.27
											4644.58	1853.79		3596.56									2518.27	2689.85	8071.24	1238.11						5669.05	2457.71	997.55				5901.19		1939.59			1668.75	2622.56	1017.74	1998.46
											3263.49	5166.06		2536.77									5095.41	1349.13	1152.31	2787.42						1810.06	2392.1					2636.02		1517.35			3248.35	839.422	1074.93	1103.53
											1621.65	3716		5085.32									2588.92	2437.52	773.816	1872.3						713.257	2452.66					7958.53		1990.05			4168.51	731.761	1969.87	1695.67
											2555.28	4955.79		2588.92									481.112	5901.19	1355.86	434.01						3285.35	1337.36					1576.23		8517.02			972.317	4772.43	1680.53	1191
											1207.83	3648.71		1789.87									5916.33	4550.38	1241.47	541.671						1712.49	1727.63					2587.24		2363.5			388.59	2694.9	770.452	1512.31
											952.13	2597.33		822.6									2987.6	4545.33	381.861	434.01						2274.35	820.918					1530.81		1182.59			3766.47	2444.25	975.681	1895.85
											3313.95	4242.53		3001.06									7590.13	2499.76	869.702	4868.31						5763.25						2651.16		745.219			2689.85	7887.88	386.908	1690.62
											5568.11	1128.76		1103.53									1648.57	1556.04	1221.28	2146.5						1944.63						1895.85		3621.8			1821.83	2304.63	1599.78	1135.49
											3174.33	2810.97		1327.26									2839.57	1128.76	2516.59	2365.19						1012.69						361.675		3869.08			3061.62	2572.1	1335.67	3303.86
											3278.62	2183.51		1172.5									2276.03	2141.45	1539.22	3443.48						3070.03								1682.21			558.493	2721.81	1828.56	1002.6
											4907	3167.6		1275.12									5155.97	3675.63	1941.27	819.236						5524.38											4407.39	2213.79	2489.67	2393.78
											3564.6	1670.43		950.448									3916.18	684.659	2393.78	2883.31						746.901											6121.56	852.88	1162.41	1132.13
											4765.7	1201.1		661.108									580.362	1614.92	2006.88	518.12						5981.94											4491.5	1098.48	2651.16	642.604
											8887.11	1988.37		1042.97									9734.94	1132.13	4405.71	3894.31						1789.87											3853.94	9136.08	1601.46	704.846
											4622.71	1793.23		2005.19									7566.58	2136.41	2501.45	3690.77						5302.32											4303.09	8690.29	822.6	509.709
											2671.35	790.638		1362.59									7443.77	5315.78	1004.28	699.799						5182.89											1204.46	3827.03	654.379	3732.82
											4811.12	2267.62		4743.83									859.609	2020.33	1153.99	1702.4						2420.7											2097.72	1687.26	1209.51	442.421
											5004.57	2053.98		378.497									582.044	1958.09	614.006	1308.76						9435.51											2445.93	4047.39	2390.42	2546.86
											3438.44	1584.64		4168.51									5734.65	2942.18	3821.98	560.176						1688.94											8927.48	3246.66	1248.2	1032.88
											7378.17	4136.55		1717.54									2928.73	696.435	524.849	1554.36						1572.87											3875.81	3125.55	1103.53	955.495
											590.455	3115.45		3845.53									4452.81	7100.6	3524.23	1413.06						674.566											4582.34	3731.14	1445.02	3638.62
											3177.69	2888.35		990.821									3024.61	6743.98	3968.33	1191																	4634.49	4089.45	1720.9	5563.06
											7995.54	2858.07		1608.19									2074.16	3431.71	691.388	1613.24																	4627.76	4817.85	2696.58	1443.34
											6735.56	434.01		1693.98									1105.21	504.663	1438.29	861.291																	2747.05	4922.14	2272.66	651.015
											4878.41	7635.55											2824.43	2826.11	4521.78	931.944																	741.854	2740.32	1187.64	1258.29
											7013.13	3194.51											2617.52	3525.91	1599.78	1428.2																	3912.82	1189.32	2159.96	449.15
											3430.02	2124.63											878.113	682.977	7825.64	3808.52																	1747.82	1662.02	1783.14	2025.38
											4695.05	5290.55											2294.53	1875.66	7322.66	736.808																	2942.18	2217.15	1919.4	1779.78
											3692.45	2121.27											7211.63	3519.18	3332.46	3838.8																	465.972	925.215	434.01	422.235
											5719.51	1688.94											2286.12	3329.09	1185.96	1433.24																	4962.52	2141.45	2824.43	1860.52
											5658.95	5087											7573.31	1219.6	4700.09	1034.56																	6331.84	4049.08	3298.81	1239.79
											4183.65	6728.84											6757.43	6944.16	4795.98	2582.19																	8737.4	5559.7	1276.8	1633.42
											4530.19	6190.53											2999.38	4441.03	861.291	1576.23																	4811.12	1490.44	822.6	1285.21
											9371.59	1088.39											4375.43	1540.9	1917.72	869.702																	3795.06	5174.48	1473.62	2005.19
											7982.08	5551.29											2657.89	4664.77	351.582	1182.59																	4986.07	4654.67	659.426	1732.67
											2673.03	2175.1											6091.28	2348.36	2397.15	820.918																	2535.09	2343.32	417.188	3319
											1110.26	4991.11											8162.08	4298.04	4235.8	797.367																	4020.48	3137.32	533.26	1019.42
											5292.23	422.235											6420.99	2711.72	958.859	804.096																	7958.53	1475.3	836.058	622.417
											3468.72	1811.74											4619.35	1709.12	1853.79	862.973																	1768	5219.9	1461.84	703.163
											2097.72	1194.37											6052.59	994.186	2097.72	2834.52																	1396.23	2334.91	2279.39	4091.13
											1625.01	4678.22											4077.68	1593.05	3534.32	4678.22																	2617.52	2469.48	1621.65	1712.49
											2472.85	2292.85											1470.25	1692.3	1799.96	1285.21																	1939.59	1386.14	2116.22	910.075
											2948.91	4155.06											3211.34	2659.57	2212.11	2244.07																	6915.56	4279.54	614.006	1394.55
											7416.86	3480.49											2723.5	3438.44	750.265	3330.77																	7132.57	2065.75	1305.39	2090.99
											4790.93	2329.86											2994.33	5470.54	866.338	386.908																	4350.19	1174.18	1434.92	1833.61
											10081.5	3702.54											2370.23	2055.66	3083.49	3043.12																	792.321	1211.19	1695.67	3149.09
											1732.67	1495.48											5537.83	3096.95	928.58	607.278																	4277.86	2556.96	509.709	3867.4
											2324.81	4831.31											5440.26	2159.96	1685.57	928.58																	3295.45	370.086	1265.02	1061.47
											4750.56	2430.79											676.248	2911.9	931.944	3053.21																	1261.66	366.722	1919.4	1779.78
											8044.32	7056.87											1387.82	2831.16	713.257	397.001																	6496.69	6935.75	725.032	1214.56
											5635.4												7717.98	1416.42	888.206	930.262																	6229.22	2826.11	2935.45	4020.48
											2540.14												8917.39	6555.57	2696.58	576.998																	1978.28	1160.72	3362.74	531.578
											3574.69												4351.88	4607.57	1618.29	1265.02																	1673.8	1079.98	1302.03	3625.16
											3599.93												6935.75	4901.96	2052.3	1078.3																	8723.94	819.236	2133.04	656.062
											2689.85												6676.69	3620.11	2779.01	1135.49																	931.944	4313.18	894.935	444.103
											2074.16												2233.97	3610.02	3599.93	423.917																	4138.23	3172.65	4536.92	428.963
											5371.29												5113.92	5342.7	689.706	482.794																	5108.87	3332.46	2153.23	457.561
											4276.18												2896.76	2521.63	3901.04																		6767.53	568.587	2805.93	425.599
											5635.4												4207.2	9171.4	1895.85																		3902.72	3699.18	2691.53	1167.45
											7127.52												4737.1	439.057	2556.96																		10285	4881.77	3773.2	2454.34
											4250.94												4264.4	1747.82	2753.78																		3147.41	2506.49	3808.52	375.133
											6249.41												1625.01	4375.43	444.103																		516.438	733.443	614.006	576.998
											2647.8												2577.14	6964.35	3248.35																		3204.61	4582.34	2444.25	2856.39
																							7149.39	2307.99	2233.97																		4898.59	499.616	741.854	1167.45
																							476.065	1231.38	899.982																		3424.98	3095.26	444.103	2440.89
																							2425.75	1162.41	519.803																		2461.07	679.612	1095.12	1944.63
																							7144.34	4032.26	3939.73																		899.982	4197.11	1564.45	1271.75
																							1779.78	2282.76	2735.27																		2997.7	1927.81	580.362	1988.37
																							3006.11	629.146	1246.52																		5632.04	3569.65	1663.7	1682.21
																							2355.09	1650.25	1781.46																		1116.99	420.552	1870.62	684.659
																							3638.62	1946.32	3784.97																		9060.38	3132.27		2302.94
																							3682.36	3176.01	1603.14																		7011.45	1988.37		1291.94
																							6175.39	5186.25	1677.16																		1949.68	3391.33		873.067
																							7682.65	6092.96	477.747																		368.404	6843.23		1042.97
																							5211.48	1720.9	481.112																		3320.68			439.057
																							4923.83	9097.39	836.058																		3202.93			923.533
																							4338.42	2408.92	1416.42																		9105.8			935.308
																							4652.99	7033.32	1707.44																		1046.33			1009.33
																							5458.77	1830.24	1737.72																		6113.15			541.671
																							3530.96	3389.65	2987.6																		8439.64			440.739
																							8039.28	5664	879.795																		7556.48			708.21
																							9279.07	4143.28	491.205																		6278			391.955
																							3488.9	4121.41	400.366																		2509.86			3472.08
																							985.775	4139.92	831.011																		2457.71			1820.15
																							3769.83	4797.66	2893.4																		2930.41
																							1665.39	415.506	2262.57																		1991.74
																							4282.9	4917.1	4118.05																		5246.81
																							824.283	4515.05	1473.62																		1589.69
																							965.588	3255.07	1485.39																		1594.73
																							1530.81	2883.31	3852.26
																							2829.48	3603.29	513.074
																							8153.67	6229.22	933.626
																							4321.6	2099.4	2168.37
																							4725.33	3350.96	2698.26
																							6582.48	3922.91	1680.53
																							1611.56	3539.37	3862.35
																							5931.47	1756.23	3330.77
																							1423.15	5273.73	1064.84
																							1110.26	3783.29	4515.05
																							2299.58	2969.1
																							1954.73	8495.16
																							600.549	4599.16
																							1286.89	2888.35
																							1576.23	3393.02
																							1369.32	2245.75
																							5596.71	1905.94
																							3118.82	3142.37
																							2987.6	2625.93
																							1621.65	2903.49
																							4296.36	2762.19
																							3157.51	1949.68
																								3436.75
																								3382.92
[truncated: 15 more columns]

## Sheet: Fig 1G-H
Values used to generate Fig 1H
	Relative level of PIK3C3
		Mock	siRNA #A	siRNA #B
	Experiment 1	1	0.184435	0.26401
	Experiment 2	1	0.125094	0.0650733
	Experiment 3	1	0.118581	0.280266
Western blot after revelation using Chemidoc
Disclosure: the representative image on fig 1G corresponds to the Experiment 2. However, the intensity of the bands is stronger on Fig 1G to improve the visualisation (more exposition). The quantification was performed on TIF image with a lower exposure time to avoid a saturation of the signal.

## Sheet: Fig 1I
														N.B: "Percentage of bacteria presenting an actin tail" is calculated by the "number of bacteria presenting an actin-tail" in the foci divided by the"total number of bacteria" in the foci
	Percentage values used to generate the graph on figure 1I
				VPS34-IN1										Mock							VPS34-IN1 at 100 nM							VPS34-IN1 at 500 nM								VPS34-IN1 at 1 µM
				Mock	100 nM	500 nM	1 μM								Image	Number of bacteria	number of bacteria presenting an actin-tail	Percentage of Bacteria presenting an actin tail				Image	Number of bacteria	number of bacteria presenting an actin-tail	Percentage of Bacteria presenting an actin tail				Image	Number of bacteria	number of bacteria presenting an actin-tail	Percentage of Bacteria presenting an actin tail					Image	Number of bacteria in the foci	number of bacteria presenting an actin-tail in the foci	Percentage of Bacteria presenting an actin tail
		Exp1	Foci 1	61.5385	49.4118	48.6486	54.2857							Exp1	Foci 1	39	24	61.5385			Exp1	Foci 1	85	42	49.4118			Exp1	Foci 1	37	18	48.6486				Exp1	Foci 1	35	19	54.2857
			Foci 2	60	46.1538	66	34.8837								Foci 2	30	18	60				Foci 2	39	18	46.1538				Foci 2	50	33	66					Foci 2	43	15	34.8837
			Foci 3	52.381	63.3333	72.7273	45.7143								Foci 3	21	11	52.381				Foci 3	30	19	63.3333				Foci 3	11	8	72.7273					Foci 3	35	16	45.7143
			Foci 4	53.8462	61.7647	36.9231	37.1429								Foci 4	26	14	53.8462				Foci 4	34	21	61.7647				Foci 4	65	24	36.9231					Foci 4	70	26	37.1429
			Foci 5	41.6667	41.0256	73.3333	54.9618								Foci 5	12	5	41.6667				Foci 5	39	16	41.0256				Foci 5	15	11	73.3333					Foci 5	131	72	54.9618
			Foci 6	52.6316	68.75	46.6667	44.4444								Foci 6	19	10	52.6316				Foci 6	16	11	68.75				Foci 6	30	14	46.6667					Foci 6	81	36	44.4444
			Foci 7	46.6667	44.0678	50	41.6667								Foci 7	30	14	46.6667				Foci 7	59	26	44.0678				Foci 7	26	13	50					Foci 7	36	15	41.6667
			Foci 8	55.1724	29.7872	45.4545	56.8182								Foci 8	29	16	55.1724				Foci 8	47	14	29.7872				Foci 8	44	20	45.4545					Foci 8	44	25	56.8182
		Exp2	Foci 1	39.726	45.1613	34.1463	35.4167							Exp2	Foci 1	73	29	39.726			Exp2	Foci 1	31	14	45.1613			Exp2	Foci 1	82	28	34.1463				Exp2	Foci 1	48	17	35.4167
			Foci 2	58.3333	60	62.8571	38.4615								Foci 2	24	14	58.3333				Foci 2	15	9	60				Foci 2	35	22	62.8571					Foci 2	39	15	38.4615
			Foci 3	44.1176	37.5	51.7241	47.3684								Foci 3	34	15	44.1176				Foci 3	40	15	37.5				Foci 3	29	15	51.7241					Foci 3	38	18	47.3684
			Foci 4	48.1481	54.7826	33.3333	29.7297								Foci 4	54	26	48.1481				Foci 4	115	63	54.7826				Foci 4	12	4	33.3333					Foci 4	37	11	29.7297
			Foci 5	52.381	70	27.2727	48								Foci 5	42	22	52.381				Foci 5	20	14	70				Foci 5	11	3	27.2727					Foci 5	25	12	48
			Foci 6	61.5385	74.0741	36.8421	71.4286								Foci 6	13	8	61.5385				Foci 6	27	20	74.0741				Foci 6	19	7	36.8421					Foci 6	14	10	71.4286
			Foci 7	33.3333	54.1667	45.0704	50								Foci 7	69	23	33.3333				Foci 7	24	13	54.1667				Foci 7	71	32	45.0704					Foci 7	34	17	50
			Foci 8	43.4783	43.9024	40.9091	23.5294								Foci 8	23	10	43.4783				Foci 8	41	18	43.9024				Foci 8	22	9	40.9091					Foci 8	51	12	23.5294
		Exp3	Foci 1	61.7647	45.3333	46.1538	38.0952							Exp3	Foci 1	34	21	61.7647			Exp3	Foci 1	75	34	45.3333			Exp3	Foci 1	26	12	46.1538				Exp3	Foci 1	42	16	38.0952
			Foci 2	40.5405	48.2759	48.1481	25.3521								Foci 2	37	15	40.5405				Foci 2	29	14	48.2759				Foci 2	54	26	48.1481					Foci 2	71	18	25.3521
			Foci 3	37.1429	42.8571	29.7872	63.6364								Foci 3	35	13	37.1429				Foci 3	35	15	42.8571				Foci 3	47	14	29.7872					Foci 3	11	7	63.6364
			Foci 4	50	26.087	36.8421	59.2593								Foci 4	14	7	50				Foci 4	23	6	26.087				Foci 4	19	7	36.8421					Foci 4	27	16	59.2593
			Foci 5	39.6226	50	61.5385	66.6667								Foci 5	53	21	39.6226				Foci 5	22	11	50				Foci 5	13	8	61.5385					Foci 5	24	16	66.6667
			Foci 6	31.4286	40.7407	37.5	35.7143								Foci 6	70	22	31.4286				Foci 6	27	11	40.7407				Foci 6	32	12	37.5					Foci 6	28	10	35.7143
			Foci 7	45.2381	40.678	42.4242	48.1481								Foci 7	42	19	45.2381				Foci 7	59	24	40.678				Foci 7	33	14	42.4242					Foci 7	27	13	48.1481
			Foci 8	30.303	60	55.5556	53.8462								Foci 8	66	20	30.303				Foci 8	30	18	60				Foci 8	18	10	55.5556					Foci 8	26	14	53.8462

## Sheet: Fig 2C
Values of percentage used to generate Fig 2C - 4h30 of Shigella cell-to-cell spread tracking												Number and percentage of Shigella flexneri in a giving stage after 4h30 of tracking
		Success		Failure in DMV		Failure in VLP		Failure in protrusion					Experiment 1 (Fig 2B)	Mock		VPS34-IN1
		Mock	VPS34-IN1	Mock	VPS34-IN1	Mock	VPS34-IN1	Mock	VPS34-IN1					Number	%	Number	%
	Exp. 1 (Fig 2B)	53.33	6.25	23.33	28.13	0	28.13	23.33	37.5				Success	16	53.3333	2	6.25
	Exp. 2 (S2A Fig)	50	6.25	30	31.25	0	18.75	20	43.75				Failure in DMV	7	23.3333	9	28.125
	Exp. 3 (S2B Fig)	45.71	6.45	28.57	16.13	0	29.03	25.71	48.39				Failure in VLP	0	0	9	28.125
													Failure in protrusion	7	23.3333	12	37.5
		Success		Failure in DMV		Failure in VLP		Failure in protrusion					Total	30		32
		Mock	VPS34-IN1	Mock	VPS34-IN1	Mock	VPS34-IN1	Mock	VPS34-IN1
	Average	49.68	6.31667	27.3	25.17	0	25.3033	23.0133	43.2133
	Standar deviation	3.82007	0.11547	3.51168	7.98278	0	5.69317	2.86814	5.4648				Experiment 2 (S2A Fig)	Mock		VPS34-IN1
														Number	%	Number	%
													Success	15	50	2	6.25
													Failure in DMV	9	30	10	31.25
													Failure in VLP	0	0	6	18.75
													Failure in protrusion	6	20	14	43.75
													Total	30		32
													Experiment 3 (S2B Fig)	Mock		VPS34-IN1
														Number	%	Number	%
													Success	16	45.7143	2	6.45161
													Failure in DMV	10	28.5714	5	16.129
													Failure in VLP	0	0	9	29.0323
													Failure in protrusion	9	25.7143	15	48.3871
													Total	35		31

## Sheet: Fig 2D-G
															N.B: Values in red indicate an underestimation of the time spent in DMV (video ended).
	Raw datas for Fig 2D - Time spent in protrusion before VLP formation (min)							Raw datas for Fig 2E - Time spent in VLP before DMV formation (min)							Raw datas for Fig 2F - Time spent in DMV before escape and mobility (min)							Raw datas for Fig 2G - Time spent in protrusion before failure (min)
	Experiment 1 (Figure 2B)		Experiment 2 (S2A Fig)		Experiment 3 (S2B Fig)			Experiment 1 (Figure 2B)		Experiment 2 (S2A Fig)		Experiment 3 (S2B Fig)			Experiment 1 (Figure 2B)		Experiment 2 (S2A Fig)		Experiment 3 (S2B Fig)			Experiment 1 (Figure 2B)		Experiment 2 (S2A Fig)		Experiment 3 (S2B Fig)
	Mock	VPS34-IN1	Mock	VPS34-IN1	Mock	VPS34-IN1		Mock	VPS34-IN1	Mock	VPS34-IN1	Mock	VPS34-IN1		Mock	VPS34-IN1	Mock	VPS34-IN1	Mock	VPS34-IN1		Mock	VPS34-IN1	Mock	VPS34-IN1	Mock	VPS34-IN1
	200	46	80	30	38	64		26	26	26	62	12	16		90	48	78	110	56	54		184	190	172	98	274	140
	114	58	82	28	130	88		62	80	94	64	22	84		76	104	134	162	150	64		88	152	124	54	228	126
	114	60	40	26	86	74		40	62	42	72	50	118		88	180	62	46	112	200		68	112	86	50	264	94
	88	76	56	22	68	50		22	54	34	106	22	108		48	208	154	100	52	198		68	96	84	30	134	72
	72	24	34	16	66	70		70	68	20	138	64	24		66	282	244	216	64	112		56	84	82	26	118	64
	10	26	30	14	60	76		28	52	46	22	74	24		96	152	56	204	120	110		28	64	70	80	100	62
	46	32	26	174	44	120		34	68	26	70	26	46		26	214	112	214	250	272		20	50	60		100	60
	162	18	20	136	30	32		8	76	26	40	30			100	190	152	334	86				48	56		68	28
	122	14	12	92	16	56		44	112	114	50	46			46	170	42	136	178				42	48		60	20
	112	82	104	88	8	88		8	20	46	40	34			78	228	130	264	154				36	46		52
	98	74	42	60	52	84		14	122	26	28	106			86	192	168	236	268				30	44		50
	80	66	70	48	70	76		16		26	26	8			112		56	232	48				24	30		42
	60	62	78	46	56	56		50		26		10			60		72		38					28		38
	58	60	78	42	42	16		50		80		4			110		82		112					16		36
	54	60	74	26	42	28		28		22		20			44		52		90							28
	46	56	70	14	36	26		38		30		26			92		98		30
	72	52	64	76	32			38		76		22			282		240		124
	38	32	46	14	22			116		56		12			262		142		116
	28	84	44		18			22		16		40			118		290		68
	28	52	34		18			12		40		40			108		338		196
	28		24		18			42		24		68			176		214		244
	24		20		16			44		18		46			212		260		178
	20		20		14			56		38		12			120		254		128
			14		12					36		70					278		252
					12							14							284
					10							30							230

## Sheet: Fig3C-D
Average values used to generate Fig 3C and 3D graphs										Raw data for Figure 3C - Each value represents the size of one focus of infection (a.u)																												Raw data for Figure 3D - Each value represents the size of one focus of infection (a.u)
Fig 3C - Foci size average of three independent experiments - VPS34-IN1
										Experiment 1 - VPS34-IN1						Experiment 2 - VPS34-IN1							Experiment 3 - VPS34-IN1						Experiment 4 - VPS34-IN1									Experiment 1 - SAR405						Experiment 2 - SAR405
										Average	3664.99	3407.25	2502.06	1924.55		Average	4341.89	3985.23	3199.16	2347.22		Average	3451.82	3212.37	2733.98	2514.64		Average	3707.54	3467.52	2748.25	2057.16						Average	3765.76	3351.37	2783	2347.71		Average	4305.63	4226.44	3581.22	2909.79
	Listeria HT-29 cells	VPS34-IN1
		Mock	100 nM	500 nM	1 µM						DMSO	100 nM	500 nM	1 µM			DMSO	100 nM	500 nM	1 µM			DMSO	100 nM	500 nM	1 µM			DMSO	100 nM	500 nM	1 µM							DMSO	100 nM	500 nM	1 µM			DMSO	100 nM	500 nM	1 µM
	Experiment 1	3665	3407	2502	1925						1387.02	2342.6	5718.3	2710			1992.05	3068.97	2590.34	1973.51			1645.2	4472.99	2244.07	2015.29			696.039	1449.38	2878.53	1065.12							2710	2406.64	5849.76	2549.89			1806.67	6239.07	2984.71	1306.13
	Experiment 2	4342	3985	3199	2347						697.724	5150.35	3256.04	901.648			2853.25	7410.37	3746.47	1233.66			619.053	2467.8	1973.23	2355.09			3102.68	5613.81	1582.52	1988.68							901.648	5817.74	1845.43	3111.11			3672.32	756.71	5131.81	739.857
	Experiment 3	3452	3212	2734	2515						3342	6732.87	819.067	679.185			5792.46	4725.65	1552.18	1424.1			1865.57	714.939	1581.28	3352.64			699.409	2720.11	2807.75	3106.05							679.185	3967.25	3972.31	3372.33			3304.92	4070.06	4284.09	2083.06
	Experiment 4	3707.54	3467.52	2748.25	2057.16						1949.92	5505.95	812.326	3379.07			4614.41	4993.61	940.41	4021.18			2708.36	3606.66	1471.93	1209.51			618.514	4044.78	2283.61	3953.77							3379.07	3068.97	2509.45	5318.88			6348.61	6633.43	4329.6	4398.69
											1946.55	7086.78	1036.47	2942.57			4189.71	2324.06	5949.19	2566.75			3488.9	6140.06	2960.69	2758.82			2044.3	6464.9	1440.95	3972.31							2942.57	4464.42	3387.5	947.152			4644.75	4592.51	1837	5489.1
											3102.68	3530.75	1213.43	2765.61			2130.25	4166.12	3808.83	3060.55			1470.25	3734.5	2891.72	2011.92			3283.01	8905.25	1285.9	1648.25							2765.62	3556.03	2096.54	625.255			5403.15	2775.73	5143.61	6190.19
											2322.38	4267.24	3891.41	3311.66			2118.45	5716.62	3936.91	2110.03			3756.37	1386.14	1781.46	1842.02			3616.7	3471.77	2423.49	768.507							3311.66	4068.37	5490.78	808.955			5005.41	5052.6	4230.16	1479.71
Fig 3D - Foci size average of three independent experiments - SAR405											839.291	905.019	1085.35	4041.41			2892.01	5355.96	2689.78	2435.29			4348.51	2604.06	1958.09	4156.74			1928.01	7713.72	4594.19	1601.06							4041.41	7900.8	803.899	1142.65			5753.69	4767.78	3751.53	2964.48
											3712.77	4432.4	2853.25	2590.34			4461.05	3336.94	3441.43	1245.45			5369.61	2984.24	2593.97	2610.79			2317.32	5780.66	1820.15	1400.5							2590.34	4097.02	4589.14	2998.19			5384.61	1901.04	1442.64	832.55
											3588.05	1931.38	1528.59	1348.26			7444.07	4031.29	1243.77	1110.63			3448.53	7337.8	1709.12	1132.13			1464.55	7821.59	3294.81	4961.59							3225.71	1336.46	4523.41	2007.22			5345.85	4447.57	2433.61	3016.73
	Listeria HT-29 cells	SAR405									2890.33	2640.9	3471.77	1774.64			3458.28	5391.35	5966.04	872.997			2326.5	1021.1	1825.2	2067.44			605.031	3734.68	1747.68	3325.14							3001.56	2447.09	2669.55	3240.88			8099.66	4088.59	3765.01	3100.99
		Mock	100 nM	500 nM	1 µM						1494.88	2954.37	1456.12	3127.96			4563.85	3033.58	906.704	2199.35			4351.88	3512.45	2585.56	1905.94			2878.53	1668.47	1488.14	3903.21							2708.31	3562.77	621.884	2654.38			7157.57	2342.6	2839.77	3161.67
	Experiment 1	3766	3351	2783	2348						2254.96	3127.96	2517.87	1387.02			1958.35	1545.44	2706.63	781.99			4996.16	3721.05	1561.09	2810.97			1440.95	3495.36	4508.24	2022.39							815.696	3342	631.996	2236.42			2863.36	3778.49	4491.39	1326.35
	Experiment 2	4306	4226	3581	2910						4179.6	739.857	3771.75	2155.53			2005.54	3817.26	1537.02	1191.52			3184.42	2003.51	2010.24	1867.25			923.557	7246.89	2699.89	1457.8							5114.96	812.326	3067.29	1671.84			3850.96	6169.97	1904.42	3237.51
	Experiment 3	3953	3800	3173	2767						3909.95	940.41	2635.84	3185.26			1772.96	3252.67	2652.7	1948.23			3387.97	1527.45	989.139	1922.77			808.955	1122.43	1791.5	1555.55							1301.07	1011.19	3788.61	3923.43			8478.86	8263.14	2332.49	716.262
											3980.73	4828.45	4688.57	1127.48			1011.19	3706.03	1447.69	2383.05			4360.29	2593.97	4858.22	5162.7			640.423	2460.57	1929.7	1658.36							3700.97	3020.1	2003.85	1700.49			4268.92	2748.76	2153.84	3165.04
											5172.26	2371.25	1638.13	1993.74			2875.16	2913.92	2490.91	5349.22			3694.13	4639.53	1732.68	1268.39			2128.56	3261.1	1786.44	992.655							7567.1	2501.02	3618.39	894.907			3572.89	2984.71	4464.42	1889.25
											7105.32	3367.28	1990.37	2034.18			2765.61	3040.32	4467.79	5588.53			5788.48	1988.37	2671.35	2059.02			5387.98	2802.69	2052.72	2074.63							5173.94	3015.04	3781.87	2059.47			3459.97	3520.64	2536.41	1533.64
											4412.18	4240.27	2838.08	2219.57			4176.23	8558.07	3163.35	1115.68			5021.39	688.024	1651.93	2819.38			4996.98	5374.5	2302.15	1767.9							697.724	4400.38	1201.64	1553.87			1483.08	3498.73	3979.05	1297.7
											2986.39	618.514	2187.55	1285.9			4530.15	4543.63	4066.68	996.026			5514.28	3209.66	5806.99	2286.12			2848.2	3318.4	1376.91	1419.04							709.521	2553.26	980.858	2888.64			1028.05	2128.56	1511.73	2935.83
											5136.86	1874.08	908.389	680.87			4137.47	4553.74	4589.14	1715.66			1710.81	2514.9	3078.44	726.714			6898.03	2592.03	2571.8	652.22							749.969	2541.47	4383.53	2372.94			3020.1	4093.65	1948.23	3867.82
											4511.61	1569.04	4287.46	1899.36			2595.4	3647.04	2940.89	910.075			654.379	1892.49	4375.43	2181.83			4764.41	3820.63	1296.01	2856.62							7128.92	3427.95	5556.51	3301.55			3817.26	4816.65	1430.84	2013.96
											4029.61	2467.31	2118.45	3003.25			5728.41	6771.63	1563.98	4595.88			4838.03	1850.43	1505.58	1900.9			6331.76	3542.55	4391.95	2956.06							955.578	3154.93	2683.03	2020.7			2244.85	4526.78	6036.83	1978.57
											1225.23	1826.89	1466.23	1248.82			4547	8996.26	4467.79	5543.03			6234.27	2669.67	1103.53	1789.87			3481.88	2907.18	7026.11	1651.62							8290.1	3122.9	2951	4806.54			4312.74	6599.73	1444.32	2273.5
											3021.78	3347.05	3178.52	689.297			5027.32	3638.61	2956.06	1801.61			2196.97	4064.22	3379.56	3956.56			3419.52	3154.93	3063.92	1442.64							4339.71	3411.09	2128.56	1919.58			4521.72	4073.43	1447.69	1853.86
											3038.64	5114.96	1558.92	3065.6			3325.14	4181.29	2278.56	1931.38			3710.95	4040.67	4055.81	3345.91			997.711	3571.2	1255.57	6896.34							2927.41	2967.85	2123.51	1976.88			5537.97	2059.47	3866.13	2416.75
											6591.3	3581.31	2416.75	896.592			3158.3	3778.49	2037.56	5578.42			3048.16	5981.94	4091.13	2299.58			2780.78	2693.15	1680.27	1169.61							3879.61	4506.55	3225.71	776.934			8709.75	3882.98	2736.97	2150.47
											3882.99	2797.64	1376.91	3212.23			2369.56	7971.58	4312.74	4766.09			3453.58	3497.31	1248.2	2383.69			648.849	4314.43	3207.17	2812.8							5357.64	5998.07	2426.87	647.164			4750.93	4091.96	6195.25	864.571
											3781.86	1842.06	1845.43	2302.15			677.5	8635.6	2202.72	1574.09			3107.04	3317.32	2945.55	1302.03			3556.03	2042.61	1784.76	1766.22							4644.75	8062.59	3269.53	2194.29			4698.68	3235.82	8037.31	3561.09
											3009.99	3829.05	1700.49	1017.93			2413.38	3647.04	1110.63	1076.92			6570.71	3530.96	2842.93	3027.98			1783.07	3421.21	6033.46	2377.99							4149.27	1087.03	4654.86	716.262			5485.73	3102.68	2463.94	2514.5
											3257.73	3695.91	3277.95	1601.06			3320.09	4248.7	6673.88	2248.22			1653.61	3912.82	963.906	3423.3			915.131	3709.4	2875.16	2745.39							642.108	2986.39	4257.13	3844.22			4132.41	3277.95	1316.24	1987
											5391.35	3330.2	1993.74	2983.02			3256.04	3439.74	3800.4	2072.95			2535.09	2711.72	3362.74	3117.13			3070.66	1820.15	1387.02	2669.55							5453.71	2694.83	4321.17	1083.66			4917.77	4267.24	3301.55	2787.52
											4233.53	5478.99	6837.36	1048.27			2404.96	4926.2	3758.27	3702.66			1946.32	5904.55	5174.48	4028.89			4890.81	2320.69	3063.92	3759.96							3274.58	3726.25	1521.85	3448.17			3394.24	6419.4	6896.34	1542.07
											5248.1	3394.24	3358.85	3036.95			2752.13	5591.9	2988.08	2435.29			5534.47	2742	4087.77	4871.68			7651.37	2740.34	1570.72	616.828							2959.43	3023.47	3397.61	2903.81			5743.58	8827.72	5462.13	884.795
											2418.44	3520.64	2586.97	2051.04			6898.03	4715.53	2460.57	2209.46			1333.99	3075.08	3063.3	2257.52			2238.11	3446.49	856.144	2383.05							2735.28	3443.12	2831.34	2499.33			2393.16	2366.19	4408.81	1938.12
											3577.94	3625.13	1211.75	2935.83			4351.5	8745.14	4058.26	1328.04			2109.49	3584.79	3366.1	3431.71			2445.4	3301.55	1087.03	1011.19							5133.49	3574.57	3355.48	3911.64			5527.86	5590.22	2453.83	1981.94
											5613.81	1968.46	1255.57	1675.21			2418.44	2688.09	2694.83	1756.11			3909.45		3561.24	2050.61			2116.77	2846.51	4462.74	2765.62							1107.26	5534.6	1700.49	1904.42			2924.04	7921.02	4174.55	6146.37
											6807.02	7641.26	3277.95	1461.17			5571.68	8504.14	2192.61	888.165			1766.32		2398.83	1892.49			5145.29	4941.37	1135.91	1028.05							5971.1	1526.9	4186.34	1467.92			5263.26	2482.48	2057.78	2527.98
											5859.87	3493.68	1828.58	1611.17			3628.5	4691.94	8681.1	1789.81			5162.7		947.084	2467.8			3399.3	1248.82	2275.19	2344.28							2573.49	2536.41	2391.47	2469			4307.69	3719.51	2747.08	3116.16
											606.716	3387.5	1328.04	2929.09			5318.88	7204.76	4423.97	2391.47			3006.11		841.105				3311.66	5543.03	1417.36	1425.78							3451.54	5576.73	655.591	1998.79			2795.95	1356.69	1285.9	4191.4
											5490.78	5679.54	3481.88	2836.4			4228.48	4157.69	3240.88	1804.98			3980.11		1833.61				2900.44	7061.5	1466.23	1238.71							2145.42	4140.84	1926.32	2179.12			2135.3	2292.04	3729.62	1693.75
											2206.09	4263.87	2120.14	2571.8			4039.72	2693.15	3635.24	2442.03			5944.93		869.702				4196.46	3815.57	3992.53	1614.54							2305.52	3389.19	1014.56	1730.83			2772.36	3144.81	1196.58	3480.19
											803.899	2671.24	1981.94	1628.02			5128.44	5441.91	5042.49	2157.21			3779.92		2122.95				2425.18	2101.6	1226.92	628.626							6213.79	2064.52	1781.39	2770.67			3817.26	3294.81	3608.28	1815.09
											2816.18	2556.64	839.291	1206.69			3200.43	2411.7	3721.19	1279.16			6272.96		2590.6				1599.37	3999.27	4634.64	1796.55							5029	2135.3	2157.21	3662.21			8522.68	3438.06	2782.47	1580.83
											5478.99	6171.65	1528.59	918.501			4887.44	5177.31	1447.69	1355			4022.16		5023.08				2383.05	3857.71	4929.57	1553.87							3535.81	1954.97	3636.93	2110.02			5207.65	6704.22	2374.62	1157.82
											5986.27	2881.9	1597.69	1036.47			2474.05	2066.21	1339.83	3803.77			4244.21		4188.7				2389.79	1808.35	1919.58	1703.86							1860.6	3379.07	4558.8	1036.47			7395.2	4528.46	3763.33	798.843
											4145.9	1847.11	743.228	1901.05			1949.92	2480.8	1408.93	6727.81			4478.04		2296.22				2083.06	2777.41	1223.54	2694.83							5020.58	3980.73	2206.09	2457.2			5157.09	3886.36	2538.1	3090.88
											3237.51	5077.88	2076.32	1601.06			2145.42	2413.38	1894.3	3625.13			3332.46		3170.96				776.934	4825.08	2285.3	1772.96							4474.53	3139.76	1622.97	2740.34			4336.34	3663.89	3448.17	3626.82
											3502.1	5632.35	2064.52	1779.7			4019.5	5216.07	1616.22	2170.7			2296.22		6267.91				1722.4	1548.81	606.716	1481.4							3004.93	4600.93	3067.29	3218.97			3498.73	1437.58	3759.96	3633.56
											2258.33	2912.24	1811.72	1565.66			7332.84	3107.74	1081.98	1567.35			5263.63		2905.18				2672.92	2497.65	1656.67	1965.09							4220.05	2763.93	4413.86	1973.51			3861.08	8497.4	2772.36	1206.69
											2915.61	1739.25	2485.85	2838.08			3006.62	3112.79	1828.58	1589.26			5813.71		2257.52				2399.9	2121.82	3662.21	1090.4							3057.18	2376.31	4400.38	1029.73			3559.4	8514.25	1513.42	3232.45
											6006.49	1451.06	867.942	1321.29			621.884	5708.19	3060.55	1068.49			1788.19		2982.56				1981.94	2511.13	1666.78	984.229							4488.02	2563.38	7482.83	1250.51			3685.8	4788	1282.53	4223.42
											1061.75	3980.73	2012.28	1874.08			2922.35	2725.17	6999.15	1201.63			2831.16		1944.63				935.354	2768.99	1987	999.397							1857.23	2629.1	2418.44	5708.19			6547.48	3382.44	2671.24	6082.33
											4494.76	3719.51	1700.49	2662.81			3375.7	3854.33	1779.7	1125.8			1601.46		3512.45				1520.16	3711.08	2716.74	960.634							4791.37	3402.67	3549.29	3970.62			7833.38	4250.39	6298.05	4341.39
											4174.55	5554.82	1540.38	2597.08			2799.32	4535.2	3608.28	1289.27			2804.24		3927.96				1055.01	4225.11	3089.2	1098.83							6540.74	2753.82	1722.4	1734.2			5364.38	2827.97	4545.32	3690.86
											856.144	4164.43	2467.31	2893.7			2190.92	2834.71	6439.62	862.885			841.105		3958.24				2034.19	2937.52	3421.21	1552.18							3257.73	3159.98	2568.43	2890.33			5886.83	5103.16	7722.15	1626.34
											8394.6	3198.74	1887.56	1882.51			3220.65	3124.59	3335.26	1698.81			2060.71						1774.65	4188.03	3958.82	1783.07							4966.65	1225.23	4622.84	3325.14			4951.48	4890.81	2099.91	6215.47
											3035.27	3604.91	8873.23	872.997			4666.66	5534.6	5389.66	2495.96			751.948						1493.2	6444.68	6741.29	1039.84							2526.3	5290.23	3544.23	2957.74			4454.31	2457.2	1976.88	1245.45
											3422.89	2841.45	1757.79	3289.75			2822.92	1754.42	3561.09	1703.86			836.058						2233.05	3586.37	5527.86	2359.45							3095.94	2607.2	3355.48	2651.01			5517.75	3245.93	4584.08	5740.21
											4130.73	3438.06	2015.65	2325.75			8765.37	5387.98	3421.21	1263.99			2239.02						721.318	2369.56	1890.93	1624.65							6105.93	1899.36	2571.8	5944.14			6380.63	2450.46	3881.3	2165.64
											1901.05	3301.55	1321.29	1019.62			7755.86	3207.17	6791.85	5049.23			2637.7						648.849	1633.08	2423.49	1803.3							6110.98	3256.04	684.241	2147.1			953.893	3808.83	3141.44	2625.73
											5050.91	3035.27	930.298	869.627			2108.34	3714.45	729.745	1474.66			4348.51						1798.24	2054.41	1513.42	5433.48							3159.98	1708.92	4686.88	4098.71			3042.01	3072.34	6100.87	2460.57
											2698.2	4029.61	3045.38	2602.14			2750.45	2261.7	2951	2519.56			5147.56						5025.63	2501.02	5034.06	3475.14							4565.54	3623.45	3424.58	6758.15			3547.61	808.955	3089.2	4161.06
											1850.48	3249.3	2293.72	1853.86			3067.29	4228.48	3058.86	1026.36			4555.42						4779.58	3588.05	3990.85	921.872							3461.65	2128.56	1016.25	1526.9			2436.98	3301.55	3527.38	6380.63
											4641.38	830.864	1484.77	2458.89			2239.8	7750.8	3754.9	947.152			8020.77						1535.33	3070.66	2192.61	2180.81							4019.5	3350.42	1631.39	3559.4			4619.47	3776.81	2315.63	1892.62
											2477.43	2905.5	2905.5	1412.3			3111.11	2479.11	2509.45	1437.58			2099.4						2908.87	5940.76	3234.14	2583.6							2683.03	3161.67	2189.23	1103.89			2917.29	4316.11	3202.11	1943.18
											611.772	5843.02	3535.81	1848.8			3665.58	5136.86	1687.01	1294.33									4713.85	4870.58	2656.07	6400.86							2829.66	1838.69	662.332	716.262			5841.33	5372.81	2185.86	3023.47
											4932.94	3323.46	2880.22	1221.86			5125.07	6073.9	1053.33	1597.69									4228.48	5328.99	1961.72	1400.5							7051.39	3021.78	2273.5	857.83			4024.55	5211.02	2330.8	1294.33
											1820.15	3336.94	4553.74	987.599			5536.29	4309.37	3876.24	2286.98									6014.92	6567.7	6427.82	4011.07							4364.99	3913.32	2209.46	1552.18			3588.05	4307.69	2785.84	2423.49
											5366.07	4932.94	1097.15	2731.91			4317.8	3385.81	1119.06	2551.58									2147.1	2527.98	1607.8	1316.24							4931.26	3336.94	1370.17	2290.35			2184.18	3352.11	1895.99	2366.19
											4354.88	1616.22	3269.53	2128.56			6395.8	8296.85	3193.69	1628.02									3444.8	2217.89	7154.2	1698.81							3928.49	4563.86	2981.34	825.808			5013.84	5084.62	6753.09	1172.98
											4875.64	2762.24	3025.16	2315.63			5118.33	4370.04	6412.65	1296.01									5489.1	1688.69	3353.79	3719.51							3151.55	2809.43	2438.66	2120.14			7027.8	5888.52	8178.87	2330.8
											1412.3	1938.12	3200.43	1033.1			3933.54	7836.75	4956.54	2182.49									3402.67	4203.2	4437.46	1523.53							2394.84	6758.15	697.724	2868.42			4634.64	4011.07	3126.27	766.822
											2817.86	3672.32	4695.31	2261.7			5666.06	5145.29	4707.11	1555.55									3350.42	2549.89	3031.9	736.486							4263.87	5217.76	3148.18	2115.08			5398.09	3320.09	5684.6	2231.37
											4051.52	2745.39	5216.07	2125.19			4754.3	733.116	2034.18	1412.3									2822.92	3050.44	994.341	1503.31							4703.74	3513.9	2384.73	1321.29			3547.61	3874.56	4885.75	1196.58
											4370.04	2870.11	3121.22	1954.97			6528.94	3340.31	1907.79	1734.2									4066.69	6982.29	2890.33	2635.85							3633.56	3195.37	3207.17	746.598			2757.19	4953.17	2177.44	4307.69
											3426.26	3259.41	2605.51	1051.64			8605.26	2465.63	2951	1887.56									4417.23	1882.51	1862.28	1611.17							3706.03	6604.78	3374.02	1119.05			4174.55	3591.42	3935.23	2780.78
											3770.07	2324.06	1196.58	931.984			3006.62	8291.79	5773.92	2445.4									3958.82	1830.26	2303.84	1370.17							3416.15	3933.54	3072.34	2475.74			4218.36	3918.38	1284.22	1461.18
											4735.76	4226.79	1879.13	886.48			3584.68	2556.64	3126.28	6284.57									8573.24	1633.08	672.444	753.339							4872.27	4381.84	1247.14	1769.59			2661.13	2625.73	5271.69	3301.55
											633.682	4589.14	2768.99	2184.18			5573.36	3190.32	1071.87	1225.23									2379.68	3178.52	4059.94	842.662							2170.7	2502.71	2531.36	2924.04			5082.94	5485.73	2768.99	1304.44
											7501.37	1901.05	2071.26	962.32			4862.16	4575.65	4870.58	2600.45									4280.72	6146.37	3943.66	1134.22							1604.43	3234.14	3144.81	2428.55			6326.7	4602.62	5128.44	1242.08
											4452.62	3121.22	1904.41	2553.26			2630.79	3180.2	5957.62	2244.85									2421.81	2413.38	2929.09	1393.76							4016.13	4766.09	5293.6	2024.07			3561.09	5072.82	3825.68	3163.35
											3229.08	2964.48	2462.26	1735.88			4437.46	3441.43	3709.4	1688.69									2833.03	2812.8	4784.63	1643.19							2945.95	883.109	1855.54	2495.96			4407.12	3798.72	2543.15	6031.77
											3414.47	827.494	1643.19	1363.43			3416.15	1572.41	5826.16	2342.6									4545.32	3603.22	4482.96	1253.88							5285.17	2288.67	1230.29	2312.26			3116.16	2276.87	3527.38	2145.42
											8772.11	2549.89	3909.95	1387.02			2622.36	3458.28	4638.01	4808.23									2949.32	3679.06	2956.06	1147.71							4520.04	2780.78	862.885	4017.81			4247.01	5514.38	2509.45	4139.15
											5307.08	3158.3	2401.59	2162.27			3315.03	3047.06	3830.74	2649.33									4653.18	3456.6	3104.37	1166.24							2895.39	3416.15	3839.17	4112.19			4172.86	3788.61	1510.05	3109.42
											3818.94	7614.29	2859.99	1162.87			5809.31	5131.81	5895.26	3741.42									3483.56	6508.72	6308.17	910.075							4808.23	1670.16	4413.86	2743.71			4439.14	5128.44	2593.71	2453.83
											5639.09	2977.97	2607.2	2327.43			6105.93	4779.58	2025.76	1419.04									3692.54	3739.73	2179.12	1526.9							3298.18		4004.33	1572.41			2920.67	7484.52	1459.49	1422.41
											2034.18	3599.85	1344.89	1678.58			3404.35	8738.4	2595.4	1638.13									3136.39	2103.28	7723.84	3641.98							2027.44		2246.54	1274.1			6112.67	2517.87	4228.48	7449.13
											3903.21	6127.84	2467.31	1237.03			6614.89	4097.02	1771.28	918.501									4068.37	1754.42	1757.79	1523.53							3726.25		1631.39	3159.98			5074.51	2905.5	3832.43	2947.63
											2704.94	2303.84	4038.03	2455.52			3448.17	5345.85	1617.91	2838.08									6744.66	4218.36	3104.37	2824.6							7573.84		2883.59	1993.74			6970.5	3009.99	2590.34	2049.35
												4526.78	4617.79	2184.18			3572.89	2019.02	6904.77	2450.46									3180.2	1466.23	1808.35	905.019							3404.35		3417.84	3192			4388.58	3707.71	4169.49	3136.39
												3527.38	1713.97	2297.1			4617.79	2379.68	2243.16	2560.01									3829.05	3744.79	2699.89	1808.35							4312.74		758.395	3894.78			3438.06	2779.1	3700.97	7531.71
												5639.09	5047.54	1363.43			3771.75	4695.31	3040.32	2443.72									4857.1	2362.82	1383.65	1230.29							3901.52		2806.06	2929.09			5243.04	4019.5	3097.62	4113.87
												2453.83		1769.59			5603.7	5841.33	5202.59	2804.38									3941.97	4359.93	3716.14	2258.33							5954.25		2527.98	787.046			3805.46	4747.56	1874.08	3008.3
												5106.53		1493.2			3517.27	2620.68	1179.73	3791.98									1540.39	1907.79	2706.63	4472.85							4788		2224.63	2147.1			3503.79	8928.84	2595.4	1961.72
												1034.79		1848.8			7860.35	8487.29	3491.99	4582.39									2833.03	5123.38	2025.76	1633.08							5062.71		2153.84	1993.74			2472.37	3921.75	805.585	3281.32
												2856.62		633.682			3220.65	1031.42	1545.44	3107.74									3257.73	7840.12	2015.65	3095.94							3898.15		667.388	2659.44			3380.76	5923.91	3682.43	1747.68
												3682.43		980.858			3876.24	4690.26	712.892	2180.81									3296.49	5681.23	2563.38	930.298							8810.87		675.815	974.117			1970.14	7835.07	2474.05	1240.4
												3930.17		1894.3			3399.3	3363.91	1277.47	3264.47									2027.44	3877.93	3345.37	2469							2521.24		2347.66	5003.72			2300.47	3756.59	5762.12	2458.89
												1717.34		3057.18			4617.79	3918.38	3183.58	753.34									5521.12	8649.08	1098.83	1575.78							4007.7		5138.55	2811.12			2733.59	4338.02	4110.5	1951.6
												4858.79		1299.38			4258.81	5693.02	6331.76	2325.75									4388.58	3308.29	2785.84	1380.28									2433.61	1560.61			5023.95	2817.86	7383.4	1434.21
												2214.51		1798.24			5157.09	8622.11	3208.86	1789.81									3374.02	2121.82	2600.45	3183.58										1570.72			2305.52	3385.81	7787.88	2347.66
												3973.99		4732.39			3116.16	6488.49	1550.5	4107.13									2838.08	4312.74	1430.84	2258.33										1958.35			3074.03	4300.94	2876.85	967.376
												2371.25		2406.64			3813.89	4560.48	3962.2	1393.76									3707.71	3244.25	2479.11	1778.02										2693.15			5824.48	2015.65	805.585	3077.4
												5039.12		1978.57			4646.44	5152.03	1897.67	990.97									3975.68	4685.2	2509.45	1975.2										3237.51			5364.38	3941.97	3682.43	937.04
												2588.66		1440.95			1869.02	1774.64	3849.28	1557.24									3668.95	7051.39	2863.36	1425.78										1552.18			3935.23	4964.96	1157.82	3562.77
												3461.65		1312.87			2905.5	4339.71	1628.02	4007.7									3877.93	2130.25	3973.99	1269.05										2175.75			3754.9	1056.7	2728.54	2833.03
												1757.79		1808.35			2593.71	3239.19	2035.87	1946.55									655.591	4993.61	2603.82	999.397										1943.18			6596.35	8952.44	6041.88	2999.88
												6471.64		1248.82			8782.22	3591.42	1872.39	3930.17									4963.28	3481.88	603.346	2768.99										1611.17			5531.23	3350.42	4137.47	1855.54
												3193.69		1257.25			5340.79	3050.43	1843.74	2079.69									2839.77	4705.42	1317.92	8064.27										3481.88			3100.99	4002.64	4742.5	4932.94
												1442.64					3210.54	4048.15	3230.76	2297.1									5738.53	647.164	2484.17	878.053										1806.67			4258.81	6960.38	4685.2	3111.11
												3175.15					8467.06	6397.49	5536.29	2079.69									4284.09	1833.63	2295.41	1801.61										1702.18			4418.92	3502.1	2856.62	793.787
												4579.02					4705.42	5049.23	2583.6	2275.19									4243.64	2967.85	2539.78	711.206										2435.29			4063.31	8937.27	1803.3	1857.23
												3611.65					5628.98	2881.9	5494.15	1415.67									3060.55	4221.73	3549.29	1334.78										2951			4735.76	4607.67	7941.24	1835.32
												2684.72					6264.35	2052.72	3830.74	1351.63									4263.87	4243.64	4383.53	1712.29										682.556			5280.12	3276.27	5096.42	2979.65
												1713.97					8298.53	7042.97	4739.13	2062.84									3517.27	6491.87	2130.25	4521.72										1174.67			4793.06	3832.43	3330.2	1634.76
												6377.26					4899.23	3626.82	3653.78	2979.65									2770.67	6876.12	2298.78	1668.47										716.262			6699.16	3758.27	3626.82	1931.38
												2362.82					5822.79	3412.78	4309.37	1656.67									2394.84	2548.21	2076.32	2731.91										1747.68			5120.01	4059.94	3690.86	2160.58
												3901.52					3825.68	3485.25	3368.96	1928.01									2782.47	4041.41	1934.75	1730.83										1990.37			2305.52	7435.65	3967.25	3250.99
												886.48					3508.84	2066.21	1228.6	4063.31									1039.84	6742.98	3134.7	3176.83													930.298	5984.58	2598.77	4241.96
												2543.15					4080.17	3695.91	7487.89	6195.25									1356.69	1494.88	7251.95	1648.25													3791.98	1929.7	2871.79	4550.37
												5323.94					4368.36	3106.05	3465.02	3530.75									6023.35	2598.77	2863.36	1390.39													4563.86	4194.77	1671.84	2418.44
												2664.5					3013.36	2180.81	792.102	2078									3269.53	2002.16	2750.45	1375.22													3328.51	2501.02	1604.43	4727.33
																	3618.39	3647.04	3377.39	2415.07									3320.09	1988.68	1811.72	2116.77													2305.52	2175.75	2406.64	5214.39
																	1658.36	908.389	2622.36	6201.99									7381.72	1922.95	1702.18	689.297													2834.71	3013.36	1356.69	4803.17
																	4970.02	7653.05	6353.67	3768.38									5588.53	1734.2	2029.13	1269.05													3124.59	6709.27	5168.89	2792.58
																	3045.38	4223.42	3195.37	6247.49									965.69	2475.74	1353.31	1255.57													3874.56	1761.16	1464.55	6105.93
																	2607.2	4562.17	1432.53	2708.32									1014.56	724.689	1218.49	889.851													6446.36	4991.93	3532.44	3603.22
																	4386.9	2711.68	2190.92	1840.37									5212.7	3220.65	2393.16	1521.85													4011.07	8856.37	3013.36	2099.91
																	3421.21	3542.55	1602.74	3357.16									5179	937.04	1621.28	1393.76													3154.93	5237.98	4843.62	2177.44
																	6636.8	2325.75	2066.21	2187.55									3180.2	1422.41	5630.67	1542.07													3594.79	6355.35	3576.26	4547
																	4535.2	3417.84	1166.24	1681.95									5777.29	1164.56	3218.97	2681.35													1705.55	5907.06	2807.75	6523.89
																	6977.24	2721.8	2404.96	2624.05									4862.16	1735.88	1454.43	2659.44													6363.78	5452.02	4553.74	3409.41
																	4189.71	4277.35	7042.97	2865.05									5539.66	2219.57	3237.51	1395.45													3186.95	4491.39	8306.96	2290.35
																	5111.59	2892.01	2999.88	984.229									4538.58	1152.76	2366.19	3485.25													2462.26	2128.56	4022.87	2672.92
																	3776.81	4100.39	3075.72	1636.45									3070.66	5205.96	1494.88	1213.43													7754.17	3877.93	3921.75	1917.9
																	4125.67	2369.56	2276.87	1434.21									3466.71	1105.57	1510.05	2748.76													3288.07	4550.37	2258.33	1053.33
																	2802.69	2870.11	2408.33	662.332									984.229	3065.6	1184.78	4169.49													5495.84	8018.77	8148.54	1609.48
																	4959.91	1218.49	7319.36	1783.07									3237.51	2295.41	2285.3	2292.04													3193.69	5362.7	4666.66	2691.46
																	5551.45	2477.43	3963.88	1670.15									1885.88	1515.11	952.208	2244.85													4789.69	2986.39	3444.8	2469
																	3854.33	1590.94	7562.05	1285.9									3559.4	1504.99	2297.1	2420.12													3431.32	1476.34	7144.09	3301.55
																	5168.89	4430.72	1901.05	3178.52									4786.32	3099.31	2959.43	962.32													3129.65	712.892	2330.8	3645.35
																	4814.97	4000.96	3106.05	2195.98									4870.58	2286.98	2849.88	3350.42													7321.04	2768.99	3485.25	1764.53
																	5237.98	3119.53	7302.51	4887.44									4420.6	4705.42	3062.23	4021.18													2765.62	3476.82	6196.93	2263.39
																	8716.49	2543.15	2991.45	2243.16									2045.98	1489.83	2784.15	2708.31													4912.72	4555.43	4690.25	4368.36
																	3603.22	1799.92	3127.96	1816.78									817.382	1223.54	2632.48	1334.78													7946.3	5642.46	4986.87	2988.08
																	4332.97	4184.66	5089.68	3279.64									4504.87	1034.79	1660.04	1078.61													6557.59	2521.24	2175.75	2615.62
																	3301.55	4248.7	4494.76	1489.83									4523.41	1378.59	2903.81	938.725													3006.62	4466.11	3436.37	4275.67
																	4521.72	4653.18	2723.48	1225.23									6852.52	1437.58	2534.73	1134.22													4590.82	5832.9	2335.86	4459.37
																	6486.81	5777.29	1329.72	2957.74									3213.91	2903.81	6382.32	1262.31													827.494	4936.31	2017.33	4316.11
																	4740.81	5130.12	3175.15	1587.58									4450.94	891.536	1355	3616.7													2607.2	3262.79	2324.06	2307.21
																	3465.02	2319.01	1730.83	1533.64									6835.67	1929.7	4973.39	955.578													4784.63	3567.83	4135.78	1638.13
																	6781.74	4388.58	1902.73	4725.65									4182.97	3616.7	1124.11	1705.55													2145.42	4102.08	3847.59	3837.48
																	3485.25	1985.31	1776.33	1616.22									3960.51	3020.1	1565.67	5130.12													5499.21	4194.77	5089.68	1700.49
																	6571.07	2876.85	5999.75	2057.78									2875.16	5140.24	6372.21	1184.78													6496.92	5098.1	6614.89	4884.07
																	3898.15	2238.11	3355.48	1641.51									2632.48	7073.3	1041.53	1557.24													2622.36	2742.02	3149.87	1614.54
																	1301.07	2192.61	5448.65	1193.21									2442.03	2256.65	2258.33	2352.71													3702.66	4926.2	4739.13	2681.35
																	2647.64	3153.24	2423.49	621.884									2996.5	4754.3	1122.43	2554.95													5564.94	5981.21	4831.82	1154.45
																	7730.58	1132.54	3363.91	2750.45									5873.35	4530.15	864.571	2020.7													6739.61	5157.09	3550.98	1826.89
																	5470.56	3591.42	2126.88	2450.46									4658.23	3264.47	1038.16	820.752													3395.93	1557.24	3446.49	3973.99
																	4418.92	3257.73	4889.12	621.884									8172.13	3416.15	913.445	996.026													4813.28	1452.75	3825.68	3367.28
																	3416.15	4440.83	2281.93	1538.7									6397.49	1710.6	702.78	2833.03													6687.36	6207.05	1226.92	2116.77
																	4550.37	3926.8	2153.84	1098.83									5625.61	2108.34	771.878	953.893													2383.05	7130.6	5266.64	2878.53
																	3545.92	5445.28	3675.69	982.543									8435.04	2195.98	2715.06	1053.33													3618.39	3994.22	3668.95	3279.64
																	2130.25	4430.72	844.347	1245.45									8111.46	2529.67	2079.69	6434.56													4894.18	3899.84	2581.92	2838.08
																	3913.32	5787.4	1990.37	2217.89									4338.02	4784.63	1772.96	1934.75													4423.97	4932.94	1462.86	1381.97
																	2789.21	4459.36	3079.09	716.262									3074.03	4958.22	4513.3	2244.85													3982.42	5435.17	5494.15	2204.4
																	3468.39	3765.01	1087.03	6151.43									4673.4	3641.98	2740.34	896.592													4331.28	6513.77	1778.02	1938.12
																	3480.19	4547	3835.8	1936.44									2612.25	2273.5	3485.25	977.487													3812.2	4621.16	2843.14	2977.97
																	3525.7	3552.66	3136.39	1941.49									2507.76	2593.71	4137.47	677.5													7432.28	3793.66	5627.29	3552.66
																	3060.55	4105.45	3955.45	1424.1									2618.99	3212.23	2929.09	1508.36													4723.96	4852.05	5040.8	2529.67
																	8312.01	2849.88	8716.49	3980.73									3911.64	2918.98	2054.41	1769.59													1102.2	6009.86	7634.51	3247.62
																	4375.1	3370.65	4649.81	1596									2071.26	2383.05	2147.1	920.187													2807.75	4836.88	4488.02	3387.5
																	4592.51	1848.8	2620.68	1012.88									6191.88	3968.94	4326.23	2560.01													4769.46	4857.1	2020.7	8199.1
																	3299.86	4031.29	4767.78	3923.43									4182.97	7998.54	1949.92	687.612													3977.36	7128.92	2489.22	2025.76
																	3245.93	3943.66	2099.91	6574.45									3877.93	2145.42	3038.64	2369.56													5500.9	3714.45	3700.97	3026.84
																	1695.43	3955.45	2443.72	930.298									3926.8	1624.65	8337.29	2733.59													4921.14	3633.56	4255.44	2664.5
																	2747.08	2637.53	669.073	2088.11									3178.52	3859.39	1437.58	2219.57													4718.91	4408.81	3680.75	5824.48
																	4282.41	2827.97	1213.43	3992.53									2681.35	4612.73	2768.99	3215.6													5157.09	7471.04	5280.12	3109.42
																	5888.52	6040.2	1142.65	2733.59									3778.49	3048.75	4400.38	1265.68													8386.17	3220.65	3087.51	3178.52
																	2645.96	2652.7	3790.29	2199.35									6534	2416.75	2790.9	2020.7													5064.4	684.241	2254.96	1360.06
																	3699.28	8221.01	2590.34	3913.32									1135.91	7181.16	2477.43	840.976													1055.01	3704.34	2420.12	2475.74
																	4747.56	5061.03	1830.26	2900.44									2834.71	7433.96	5364.38	770.193													2364.51	3576.26	5676.17	1467.92
																	7899.11	4862.16	2607.2	670.759									1127.48	3577.94	2881.9	2185.86													3232.45	1511.73	1548.81	1852.17
																	2777.41	3272.9	6662.08	1562.3									3218.97	2101.6	2260.02	1719.03													3862.76	5446.96	3626.82	3812.2
																	6732.87	2920.66	2767.3	3325.14									6395.8	4240.27	1343.2	1415.67													3680.75	3906.58	2356.08	4530.15
																	2819.55	3579.63	4405.44	879.739									5984.58	2918.98	2022.39	893.221													3682.43	4486.33	4147.58	3672.32
																	2947.63	2637.53	2359.45	889.851									6338.5	3380.76	696.039	1852.17													2792.58	4344.76	3348.74	5096.42
																	2275.19	5849.76	2261.7	1914.53									2148.79	2972.91	1528.59	667.388													7573.84	2379.68	2637.53	5020.58
																	6522.2	2452.14	6842.41	1156.13									3480.19	1968.46	1321.29	660.647													4002.64	5098.1	2148.79	1543.76
																	3318.4	6844.1	2758.87	819.067									5359.33	3343.68	2163.96	2408.33													4000.96	7076.67	5947.51	3596.48
																	6127.84	3441.43	2612.25	788.731									7509.8	4978.44	7848.55	2730.22													3857.71	2984.71	5940.76	1461.18
																	6791.85	802.214	4806.54	1582.52									4868.9	4806.54	1216.8	1722.4													3754.9	3284.7	4142.52	3945.34
																	6530.63	665.703	1526.9	1349.94									2839.77	5596.96	4698.68	1429.15													4477.9	3965.57	5789.09	2231.37
																	3404.35	3741.42	898.277	1596									4181.29	3148.18	1897.67	1429.15													3362.22	3052.12	4683.51	2750.45
																	6739.61	5312.14	4169.49	3400.98									7954.73	1668.47	2795.95	1248.82													6655.34	2782.47	1840.37	4235.22
																	2721.8	1292.64	1103.89	2244.85									4747.56	2391.47	2425.18	3035.27													1537.01	2898.76	4461.05	6587.93
																	2964.48	1390.39	7818.21	4279.04									2807.75	5495.84	1238.71	1702.18													5714.93	2384.73	2126.88	2699.89
																	3636.93	1966.77	1516.79	1614.54									3508.84	1624.65	2184.18	669.073													4311.06	2433.61	4157.69	2228
																	4523.41	3281.32	2988.08	2989.76									1149.39	2300.47	2148.79	834.235													4597.56	3114.48	3031.9	5150.35
																	8194.04	3020.1	1471.29	3625.13									2715.06	4380.16	2833.03	2597.08													803.899	3706.03	5168.89	4295.89
																	4309.37	5649.2	2736.97	1510.05									2974.6	3301.55	4708.79	746.598													3380.76	5775.6	3877.93	2767.3
																	4877.32	1513.42	2172.38	849.403									6225.58	3444.8	3143.13	702.78													4675.09	6351.98	3304.92	7051.39
																	5406.52	4395.32	3065.6	1987									1852.17	5753.69	2138.68	753.339													4877.33	4031.29	3679.06	2180.81
																	4690.26	3658.84	3311.66	2630.79									5748.64	1488.14	2558.32	2524.61													4865.53	4494.76	4263.87	2376.31
																	4592.51	5458.76	2608.88	7378.35									6154.8	5864.92	817.382	1412.3													7086.78	4702.05	1316.24	1233.66
																	7491.26	6839.04	1124.11	1331.4									3458.28	2206.09	893.221	2718.43													4648.12	5753.69	3540.86	1390.39
																	5600.33	5246.41	2551.58	1478.03									5478.99	4857.1	4403.75	940.41													5807.62	6636.8	2792.58	1557.24
																	4306	6259.29	4804.86	2854.94									3972.31	3247.62	2007.22	3328.51													3872.87	4685.2	3766.7	2578.54
																	3385.81	2276.87	2362.82	1484.77									771.878	1648.25	1990.37	2266.76													2175.75	4600.93	3866.13	2155.53
																	5569.99	7219.93	1668.47	1108.94									2430.24	2961.11	2246.54	657.276													3562.77	1344.89	3476.82	803.899
																	7705.3	5416.63	2356.08	2463.94									5659.32	2506.08	3815.57	2298.78													2740.34	3404.35	4319.48	4774.52
																	2932.46	2912.24	6753.09	1776.33									3829.05	2088.12	3218.97	1063.44													5893.58	5379.55	2752.13	4474.53
																	3791.98	2742.02	4739.13	1511.73									3682.43	3309.97	2489.22	1633.08													3739.73	4609.36	3343.68	1289.27
																	7968.21	3556.03	2674.61	3400.98									4327.91	3109.42	1958.35	1518.48													4444.2	3390.87	4627.9	2133.62
																	6151.43	4838.56	4828.45	1842.06									2799.32	5197.54	2138.68	3274.58													4616.1	7872.15	3427.95	1565.67
																	5113.27	3706.03	2357.77	2661.12									7688.44	4654.86	1993.74	1419.04													4516.67	3486.93	3901.52	2731.91
																	5345.85	2546.52	7971.58	3063.92									3532.44	5463.82	4292.52	3266.16													3893.1	3033.58	1769.59	2460.57
																	6186.82	1063.44	6070.53	2061.15									3100.99	5232.93	4944.74	3272.9													5723.36	8025.51	2453.83	3925.12
																	5003.73	1926.33	5153.72	2996.51									2691.46	4366.67	2494.28	4343.08													5067.77	3970.62	2312.26	3977.36
																	5484.04	1719.03	2453.83	2748.76									5890.2	6003.12	2506.08	1530.27													3864.45	8746.83	1515.11	8207.52
																	6308.16	2209.46	3306.6	5719.99									5949.19	3603.22	2462.26	1858.91													7771.03	8355.83	1764.53	4049.83
																	3562.77	2425.18	1712.29	2883.59									3561.09	1656.67	4327.91	1220.17													5045.86	652.22	3454.91	1838.69
																	5543.03	4887.44	4702.05	2806.06									6271.09	3395.93	3438.06	1162.87													4963.28	7265.43	5546.4	3468.4
																	4547	2629.1	2448.78	1046.59									1088.72	3210.54	4006.01	1820.15													4081.85	8463.69	5748.64	2504.39
																	8065.96	4007.7	3284.7	810.64									1171.3	5364.38	5244.73	719.633													4439.14	4252.07	6405.91	1307.81
																	4956.54	4536.89	4235.22	3116.16									3267.84	2158.9	3743.1	1831.95													4353.19	2147.1	5219.45	3984.1
																	3736.36	5817.74	3785.24	1961.72									3080.77	4735.76	1781.39	1033.1													3215.6	5067.77	3517.27	1392.08
																	4477.9	3982.42	1511.73	6628.38									4459.37	6143	6845.78	711.206													5184.05	4961.59	3185.26	4233.53
																	5104.84	4998.67	3215.6	2142.05									778.619	3947.03	2566.75	1734.2													866.256	2072.95	3564.46	2415.07
																	3205.49	5785.72	2103.28	2490.91									5509.32	2576.86	3050.44	1274.1													5539.66	3529.07	2379.68	1772.96
																	3606.59	4840.25	7926.07	4260.5									2396.53	3882.98	2054.41	2201.03													4386.9	4973.39	3395.93	5693.02
																	5217.76	6908.14	8271.57	1634.76									5666.06	2103.28	1676.9	2581.92													5386.29	5248.1	2977.97	3040.32
																	2108.34	3753.22	2994.82	1048.27									3908.26	1381.97	1609.48	1398.82													4545.32	3729.62	1852.17	1472.97
																	4605.99	3727.93	2829.66	1518.48									952.208	6989.04	1476.34	5113.27													3133.02	7435.65	8782.22	2268.45
																	4759.35	4172.86	2351.03	2475.74									6257.61	1336.46	8490.66	899.963													4813.28	4761.04	3018.41	3636.93
																	2566.75	5699.76	3210.54	6218.84									4786.32	1437.58	2155.53	1680.27													3495.36	1503.31	2374.62	1022.99
																	5632.35	2288.67	2071.26	2091.49									3399.3	3311.66	1250.51	2947.63													3249.3	5253.15	3102.68	2312.26
																	3935.23	1710.6	2772.36	2337.54									2942.57	5949.19	834.235	842.662													4063.31	2416.75	1459.49	4700.37
																	1826.89	2755.5	2979.65	2152.16									5955.93	1348.26	3119.53	2645.96													3972.31	2445.4	2280.24	3077.4
																	3104.36	2598.77	8692.9	2679.66									3915.01	6503.66	1397.13	2344.28													4715.53	7676.65	8824.35	3149.87
																	4732.39	3421.21	5253.15	1929.69									2204.4	2453.83	1159.5	2624.05													2976.28	7211.5	4129.04	3126.27
																	5741.9	5008.78	864.571	1865.65									5623.92	6117.72	2303.84	2689.78													1660.04	4068.37	3338.63	3245.93
																	5896.95	4041.41	2194.29	1774.64									4211.62	6515.46	1537.01	2790.9													2984.71	5944.14	4002.64	2890.33
																	4358.25	3802.09	2118.45	1479.71									3456.6	3003.25	3271.21	1793.18													1929.7	3003.25	2993.13	2642.59
																	7349.69	7769.34	3513.9	4011.07									4017.81	2581.92	2265.07	3247.62													4579.02	655.591	3609.96	2399.9
																	3724.56	2834.71	1643.19	2612.25									3390.87	5044.17	1208.38	1843.74													5805.94	4130.73	6653.66	3306.6
																	5903.69	2319.01	2313.95	1543.76									4280.72	3490.3	1048.27	626.94													6788.48	5883.46	8563.13	1221.86
																	2812.8	5109.9	1651.62	1154.45									3498.73	3210.54	803.899	3264.47													3657.15	3663.89	5876.72	1419.04
																	4132.41	4491.39	1901.05	2094.86									1816.78	5698.08	682.556	1191.52													2501.02	1730.83	4661.6	3370.65
																	3156.61	4607.67	3215.6	2221.26									3692.54	2136.99	1329.72	1257.25													3495.36	3979.05	1459.49	840.976
																	2861.68	7078.36	3486.93	3618.39									5603.7	982.543	773.563	2526.3													3352.11	3422.89	5428.43	2811.12
																	4398.69	6554.22	3102.68	1852.17									3126.27	4934.63	1306.13	1048.27													4707.11	3476.82	6968.81	1134.22
																	4332.97	4981.81	2548.21	2875.16									6441.31	5492.47	773.563	1653.3													4761.04	3159.98	3812.2	1983.63
																	3709.4	3471.77	2008.9	1206.69									3926.8	4343.08	2246.54	953.893													6110.98	5317.19	3529.07	2893.7
																	4584.08	3871.19	2158.9	1494.88									872.997	4938	2607.2	610.087													5286.86	4745.87	3743.1	2679.66
																	5253.15	4277.35	5179	984.229									2265.07	2126.88	2078	5647.52													4602.62	4186.34	5719.99	3500.42
																	7053.08	2817.86	3594.79	787.046									5895.26	4614.42	1398.82	1358.37													2163.96	4188.03	4273.98	4073.43
																	4521.72	4408.81	2735.28	1351.63									4051.52	3517.27	1471.29	1862.28													3856.02	4095.34	2593.71	4607.67
																	1879.13	4016.12	2602.14	761.766									2514.5	3409.41	5047.54	1247.14													7300.82	4407.12	2121.82	1223.54
																	3097.62	4963.28	5455.39	2204.4									3771.75	6608.15	1597.69	714.577													5448.65	7194.64	5763.81	7883.94
																	6313.22	4188.03	1493.2	4548.69									4958.22	3798.72	3657.15	1028.05													5645.83	5913.8	3254.36	3397.61
																	7240.15	5433.48	2040.93	1931.38									7514.86	4988.56	1125.8	2293.72													4073.43	2804.38	2482.48	3695.91
																	4370.04	3638.61	1449.38	1065.12									3512.21	3904.89	1115.68	1398.82													4649.81	5672.8	2932.46	4755.98
																	2797.64	2169.01	2782.47	1614.54									3662.21	3903.21	2812.8	1646.56													4302.63	4520.04	3180.2	2878.53
																	2881.9	3176.83	1587.58	2846.51									2179.12	2069.58	1055.01	5453.71													2853.25	2285.3	1737.57	2752.13
																	6579.5	5148.66	2074.63	4820.02									3802.09	3979.05	2873.48	3030.21													6267.72	2578.54	4039.72	3721.19
																	4584.08	4907.66	1270.73	1993.74									4752.61	2750.45	3711.08	3242.56													4614.42	2163.96	2251.59	2770.67
																	4397.01	4568.91	905.019	7749.12									3141.44	2853.25	2908.87	758.395													2730.22	3941.97	5959.3	1906.1
																	4963.28	4230.16	2084.74	3232.45									4280.72	1791.5	4049.83	2541.47													3468.4	3515.58	2452.15	3584.68
																	5089.68	5224.5	2270.13	3615.02									1990.37	6407.6	5602.01	1328.03													3451.54	4562.17	3212.23	2364.51
																	3232.45	5846.39	2268.45	7476.09									4764.41	6232.33	1179.73	1368.48													3731.31	1333.09	901.648	2878.53
																	3911.64	2664.5	2736.97	1211.75									5775.6	2583.6	4745.87	2040.93													4946.42	5716.62	4659.92	2945.95
																	2285.3	3545.92	3647.04	5446.96									8136.74	3315.03	3143.13	3394.24													5935.71	4021.18	3468.4	2401.59
																	5940.77	4710.48	2007.22	1784.76									5072.82	2947.63	1201.64	1262.31													3013.36	6751.41	4115.56	1287.59
																	3459.97	2612.25	4981.81	4735.76									3316.72	5981.21	2322.38	4931.26													2356.08	3542.55	4518.35	2292.04
																	5369.44	2543.15	2509.45	1643.19									3903.21	2935.83	2337.54	2893.7													4447.57	6653.66	697.724	1425.78
																	4973.39	1958.35	3109.42	2812.8									3392.56	2752.13	4799.8	1863.97														3599.85	1361.74	2217.89
																		1397.13	5612.13	1761.16									4961.59	775.249	2443.72	1538.7														4102.08	1621.28	1478.03
																		2566.75	2410.01	1538.7									6459.84	2377.99	2470.68	1995.42														5731.78	3283.01	4761.04
																		2959.43	2806.06	1690.38									5895.26	1417.36	2629.1	1387.02														6614.89	1247.14	3020.1
																		6148.06	5650.89	1004.45									3734.68	1016.25	1515.11	2057.78														3615.02	3936.92	1378.59
																		2147.1	7674.96	2538.1									8780.53	5448.65	2494.28	1695.44														2723.48	8507.51	3291.44
																		4309.37	4720.59	2035.87									2511.13	3611.65	1048.27	2066.21														6751.41	4722.28	3439.74
																		2324.06	6651.97	1269.05									1995.42	1693.75	2342.6	1798.24														3695.91	3544.23	2878.53
																		4218.36	3146.5	2312.26									2052.72	3695.91	8967.61	1103.89														2467.31	3289.75	3862.76
																		4395.32	3239.19	2799.32									5273.38	2342.6	3567.83	1199.95														1326.35	3810.52	3994.22
																		8959.18	4024.55	2637.53									3780.18	3443.12	5067.77	2157.21														2711.69	2519.56	4828.45
																		4233.53	4425.66	2801.01									5630.67	4508.24	4924.51	2002.16														3065.6	2197.66	3053.81
																		3721.19	1890.93	2753.82									2371.25	2396.53	2935.83	5369.44														7272.17	8035.62	2160.58
																		2694.83	1847.11	6977.24									5278.43	6104.24	8494.03	1894.3														2037.56	3168.41	2881.9
																		1397.13	1845.43	3154.93									3021.78	4302.63	2546.52	1451.06														6518.83	1478.03	2827.97
																		3591.42	1307.81	650.535									3004.93	2639.22	2315.63	2538.1														3916.69	8994.57	3320.09
																		2607.2	660.647	1370.17									5472.24	2074.63	1855.54	2934.15														5312.14	1557.24	8451.9
																		4046.46	1926.33	837.606									3026.84	7014.32	1872.39	4405.44														4553.74	3377.39	2283.61
																		2383.05	940.41	3583									3026.84	1058.38	1270.73	6198.62														3107.74	1675.21	2613.94
																		2273.5	4744.19	1924.64									4016.13	1093.77	1021.31	935.354														3395.93	1531.96	3985.79
																		4454.31	3807.14	1928.01									2728.54	2214.51	1317.92	2558.32														5126.75	2666.18	4735.76
																		2007.22	3347.05	3301.55									4405.44	2157.21	1531.96	2745.39														3928.49	3338.63	878.053
																		3133.02	1493.2	1988.68									5189.11	5231.24	2078	5256.52														2290.35	3188.63	822.438
																		7856.98	5516.06	1135.91									2730.22	2593.71	2260.02	1213.43														4703.74	3660.52	2239.79
																		4729.02	2920.66	790.417									3748.16	2425.18	1869.02	4022.87														4634.64	3500.42	3067.29
																		2167.33	1724.09	985.914									4917.77	4343.08	4811.6	2939.2														4319.48	1801.61	4257.13
																		2897.07	1660.04	1557.24									6063.79	2142.05	1879.14	648.849														5514.38	4493.07	2922.35
																		5099.79	4137.47	827.494									4723.96	4041.41	1889.25	2293.72														1548.81	5020.58	2148.79
																		5371.12	2806.06	1205.01									6175.02	3283.01	4176.23	1125.8														6591.3	5340.79	5607.07
																		4585.77	3097.62	2470.68									5472.24	4213.31	7477.78	2521.24														3503.79	1417.36	3759.96
																		1184.78	3997.59	3348.74									5126.75	1665.1	3279.64	1451.06														2558.32	3982.42	2593.71
																		4774.52	5192.48	1702.18									2937.52	4017.81	2115.08	2347.66														2822.92	2391.47	5307.08
																		4346.45	3326.83	2206.09									3239.19	2903.81	851.088	5743.58														3392.56	4044.78	3928.49
																		5569.99	1161.19	2969.54									3444.8	2369.56	3313.35	1435.9														2494.28	2086.43	1946.55
																		3382.44	1907.79	2538.1									2677.98	3353.79	3173.46	2094.86														3628.5	1815.09	3048.75
																		2679.66	3422.89	1660.04									4049.83	2253.28	1553.87	1016.25														1164.56	4673.4	2197.66
																		8542.9	1924.64	1606.11									3357.16	4703.74	2789.21	1225.23														699.409	8057.53	1781.39
																		3207.17	2248.22	3090.88									6503.66	3611.65	1257.25	861.2														3308.29	2428.55	1781.39
																		5334.05	1735.88	1065.12									3481.88	2942.57	1943.18	1725.77														2174.07	2142.05	4607.67
																		2172.38	1767.9	1901.05									2585.29	6075.59	3729.62	846.032														1825.21	2640.9	2549.89
																		2954.37	1919.58	864.571									7137.34	4071.74	1617.91	1612.85														6281.2	4744.19	994.341
																		2905.5	2241.48	4317.8									2691.46	2276.87	2013.96	1730.83														3347.05	2817.86	1319.61
																		746.598	2966.17	2192.61										1419.04	2413.38	1653.3														1206.69	3411.09	2688.09
																		3320.09	4174.55	1420.73										972.432	3921.75	1038.16														3657.15	4835.19	1376.91
																		2275.19	3618.39	709.521										5185.74	3972.31	2713.37														4031.29	4885.75	3596.48
																		2160.58	2263.39	930.298										1216.8	4899.23	3099.31														4675.09	2977.97	4199.83
																		2228	4317.8	1135.91										2607.2	2389.79	3577.94														2283.61	2679.66	6441.31
																		1858.91	1122.42	1164.56										5042.49	2313.95	2120.14														5180.68	1022.99	785.361
																		2654.38	1751.05	766.822										3303.23	3827.37	2608.88														3711.08	2049.35	2674.61
																		2651.01	6274.46	3166.72										736.486	953.893	1289.27															3146.5	6343.56
																		3732.99	2243.16	1651.62										7486.21	3532.44	1597.69															2093.17	2679.66
																		3200.43	4048.15	1751.05										6363.78	5669.43	2993.13															3080.77	2836.4
																		3247.62	1297.7	2231.37										2527.98	2592.03	1764.53															4454.31	2315.63
																		4766.09	3119.53	2742.02										3439.74	1366.8	1051.64															8563.13	1376.91
																		5760.44	3636.93	1681.95										8131.68	2613.94	4594.19															2723.48	3148.18
																		1943.18	1592.63	2957.74										6761.52	4794.74	921.872															3217.28	2305.52
																		5548.08	2858.31	2912.24										3431.32	4761.04	1371.85															1257.25	7056.45
																		3861.08	1075.24	5264.95										3352.11	3240.88	701.094															4130.73	2900.44
																		5413.26	7739	2362.82										2207.77	3803.77	1729.14															3252.67	1858.91
																		3915.01	2880.22	3434.69										1705.55	2110.02	2019.02															2153.84	1083.66
																		3763.33	2361.14	7283.97										1513.42	1437.58	3047.06															6717.7	6144.69
																		6877.8	2865.05	1601.06										660.647	1607.8	1028.05															1729.14	5163.83
																		3375.7	2981.34	1424.1										2777.41	1735.88	1683.64															2330.8	2662.81
																		6259.29	2420.12	778.619										2935.83	808.955	1902.73															2865.05	3438.06
																		5699.76	5364.38	3122.9										3952.08	3097.62	2445.4															2330.8	1159.5
																		2674.61	2425.18	1188.15										2738.65	2851.57	1272.42															1515.11	1786.44
																		1823.52	2072.95	1461.17										2856.62	2361.14	1098.83															1223.54	3143.13
																		2977.97	807.27	1703.86										5248.1	2371.25	2410.01															1845.43	2885.27
																		2859.99	2526.3	1277.47										1793.18	3176.83	724.689															6972.18	2827.97
																		3395.93	1941.49	701.095										2436.98	1174.67	844.347															4548.69	8670.99
																		3272.9	2180.81	758.395										4486.33	2035.87	6594.67															5015.52	3362.22
																		3095.94	4747.56	2169.01										2607.2	4575.65	3252.67															3170.09	1804.98
																		4900.92	1326.35	1946.55										5740.21	1174.67	844.347															5436.85	1889.25
																		6655.34	1670.15	866.256										638.737	3414.47	1801.61															3333.57	1022.99
																		4865.53	5420	3003.25										7693.5	4268.92	1956.66															6084.02	4405.44
																		1646.56	2639.22	2379.68										2167.33	2999.88	3323.46															4440.83	2507.76
																		6287.94	7408.68	2160.58										2258.33	1956.66	879.739															4412.18	3250.99
																		6931.73	1842.06	5310.45										1692.06	620.199	1267.36															3670.63	5650.89
																		3930.17	2688.09	3557.72										2453.83	930.298	928.613															2426.87	3006.62
																		2312.26	2843.14	7796.31										2556.64	5270.01	1887.56															2079.69	2057.78
																		3815.57	1125.8	2762.24										1990.37	2453.83	1108.94															2762.24	1478.03
																		7865.4	8033.94	2733.59										5002.04	3180.2	970.746															2283.61	4214.99
																		5323.94	6936.79	2202.72										3171.78	2617.31	802.214															3463.34	2821.23
																		2782.47	2753.82	1906.1										1478.03	1622.97	1257.25															2527.98	2349.34
																		2499.33	2366.19	1946.55											4482.96	1649.93															3417.84	3215.6
																		2585.29	4690.26	6739.61											1440.95	1046.59															1688.69	884.795
																		2261.7	3100.99	2902.13											3535.81	947.152															2032.5	5465.5
																			2270.13	4621.16											2480.8	3144.81															4391.95	2088.12
																			3444.8	1095.46											5581.79	835.92															2110.02	2779.1
																			1070.18	893.221											1474.66	2195.98															2254.96	1483.08
																			4594.19	690.982											643.794	1673.53																3493.68
																			5826.16	901.648											856.144	3532.44																753.339
																			3675.69	3011.67											1120.74	2967.85																4471.16
																			3053.81	3591.42											1004.45	6866.01																2391.47
																			3532.44	3026.84											3340.31	2735.28																2349.34
																			4066.68	3269.53											2715.06	2886.96																2710
																			4140.84	856.144											2204.4	1685.32																3304.92
																			3707.71	5023.95											2595.4	830.864																3026.84
																			1660.04	3038.64											3035.27	1575.78																1651.62
																			3630.19	1538.7											4213.31	1567.35																3210.54
																			2099.91	3239.19											1872.39	2130.25																2677.98
																			1093.78	2344.28											1961.72	824.123																1761.16
																			3611.65	967.375											1970.14	1949.92																637.052
																			2044.3	2708.32											3581.31	1713.97																2022.39
																			3089.2	1071.87											886.48	2155.53																2404.96
																			1761.16	1154.45											1928.01	928.613																1698.81
																			2327.43	958.949											6918.25	1090.4																3343.68
																			1988.68	861.2											1754.42	2076.32																2104.97
																			2121.82	1838.69											3026.84	999.397																2455.52
																			2226.31	2290.35											3404.35	931.984																1715.66
																				1451.06											1371.85	1934.75																2509.45
																				1530.27											1469.6	1422.41																717.948
																				1193.21											1279.16	1951.6																4452.62
																				1727.46											5190.8	1478.03																3476.82
																				4477.9											2630.79	2512.82																2027.44
																				1776.33											2645.96	6550.85																1671.84
																				1727.46											1968.46	7467.67																1867.34
																				3888.04											1267.36	1413.99																3109.42
																				2543.15											2177.44	2957.74																1459.49
																				3758.27											753.339	2806.06
																				1304.44											4262.18	883.109
																				2357.77											3313.35	2337.54
																				4663.29											3584.68	1899.36
																				2035.87											2683.03	665.703
																				5366.07											3697.6	1461.18
																				1567.35											2467.31	2057.78
																				2367.88											3473.45	1599.37
																				1430.84											5682.91	1543.76
																				2679.66											1503.31	1992.05
																				867.942											1210.06	1596
																				918.501											2442.03	957.264
																				1184.78											3419.52	2078
																				684.241											2404.96	2234.74
																				3234.14											7021.06	967.376
																				1697.12											5352.59	884.795
																				2367.88											2219.57	1946.55
																				2195.98											7627.77	906.704
																				1181.41											7845.18	2605.51
																				2957.74											7732.26	3210.54
																				1149.39											2511.13	1328.03
																															4091.96	4664.98
																															3498.73	2913.92
																															3412.78	2202.72
																															5030.69	1486.46
																															4597.56	1666.78
																															1193.21	2667.87
																															1971.83	2404.96
																															1806.67	2361.14
																															2059.47	3080.77
																															2435.29	4462.74
																															2418.44	5052.6
																															631.996	2740.34
																															1585.89	854.459
																																2492.59
																																842.662
																																1713.97
																																1161.19
																																3389.19
																																3449.86
																																837.606
																																859.515
																																2501.02
																																2201.03
																																2281.93
																																948.837
																																4520.04
																																1734.2
																																1439.27
																																3557.72
																																5042.49
																																3050.44
																																2089.8
																																2005.53
																																1806.67
																																2376.31
																																4376.78
																																3945.34
																																3687.49
																																2324.06
																																4440.83
																																911.76
																																1088.72
																																1078.61
																																749.969
																																815.696
																																3433
																																899.963
[truncated: 5 more columns]

## Sheet: Fig 3F
Values used to generate Fig 2C - 4h of Listeria cell-to-cell spread tracking										Number and percentage of Listeria monocytogenes in a giving stage after 4h of tracking
											Experiment 1 (Fig 3E)	Mock		VPS34-IN1
		Success		Failure in DMV		Failure in protrusion						Number	%	Number	%
		Mock	VPS34-IN1	Mock	VPS34-IN1	Mock	VPS34-IN1				Success	17	77.2727	1	4.54545
	Exp. 1 (Fig 3E)	77.2727	4.54545	22.7	86.3636	0	9.09091				Failure in DMV	5	22.7273	19	86.3636
	Exp. 2 (S6A Fig)	87.0968	33.3333	9.7	61.9048	3.22581	4.7619				Failure in protrusion	0	0	2	9.09091
	Exp. 3 (S6B Fig)	94.7368	14.2857	5.2	78.5714	0	7.14286				Total	22		22
		Success		Failure in DMV		Failure in protrusion
		Mock	VPS34-IN1	Mock	VPS34-IN1	Mock	VPS34-IN1				Experiment 2 (S6A Fig)	Mock		VPS34-IN1
	Average	86.3688	17.3882	12.5333	75.6133	1.07527	6.99856					Number	%	Number	%
	Standar deviation	8.75479	14.6426	9.08754	12.4949	1.86242	2.16811				Success	27	87.0968	7	33.3333
											Failure in DMV	3	9.67742	13	61.9048
											Failure in protrusion	1	3.22581	1	4.7619
											Total	31		21
											Experiment 3 (S6B Fig)	Mock		VPS34-IN1
												Number	%	Number	%
											Success	18	94.7368	2	14.2857
											Failure in DMV	1	5.26316	11	78.5714
											Failure in protrusion	0	0	1	7.14286
											Total	19		14

## Sheet: Fig 3G-H
								N.B: Values in red indicate an underestimation of the time spent in DMV because the video ended.
	Raw datas for Fig 3G - Time spent in protrusion before DMV formation (min)							Raw datas for Fig 3H - Time spent in DMV before escape and mobility (min)
	Experiment 1 (Figure 3E)		Experiment 2 (S6A Fig)		Experiment 3 (S6B Fig)			Experiment 1 (Figure 3E)		Experiment 2 (S6A Fig)		Experiment 3 (S6B Fig)
	Mock	VPS34-IN1	Mock	VPS34-IN1	Mock	VPS34-IN1		Mock	VPS34-IN1	Mock	VPS34-IN1	Mock	VPS34-IN1
	28	108	48	34	76	72		84	64	16	230	26	68
	128	36	18	40	44	24		24	104	20	242	18	102
	128	44	30	28	16	40		30	142	14	92	12	72
	54	64	16	26	14	26		20	300	42	304	20	26
	54	22	12	64	28	34		54	306	50	162	14	28
	52	22	48	70	50	36		22	232	22	74	34	106
	64	42	26	34	46	52		56	194	38	106	32	202
	66	32	10	34	36	36		32	224	18	36	22	234
	50	64	40	18	42	18		34	208	44	30	42	258
	68	98	32	20	14	26		32	218	24	82	38	236
	22	136	56	8	22	28		40	170	54	34	24	200
	64	100	38	48	48	18		34	160	14	132	32	256
	50	8	24	92	46	34		12	160	50	178	40	358
	40	44	12	64	38			24	268	30	278	18
	62	44	28	64	14			26	270	14	288	14
	100	158	58	80	14			78	344	24	254	66
	88	74	18	8	16			30	222	58	344	48
	66	134	58	90	40			46	304	16	166	52
	42	32	32	46	24			180	188	28	332	38
	30	124	20	56				194	208	16	208
	46		62					262		48
	20		34					238		54
			46							12
			62							30
			38							28
			34							36
			44							42
			50							18
			12							218
			14							194

## Sheet: Fig 4D-G
Rf values used to generate Fig 4D						Values used to generate Fig 4E						Values used to generate Fig 4F						Values used to generate Fig 4G
		Mock	VPS34-IN1				Time (min)	Rf(protrusion)	Stage				Time (min)	Rf(protrusion)	Stage				Time (min)	Rf(protrusion)	Stage
	Bac. 1	5.277	1.411				0	1.13823	Protrusion				0	0.934382	Protrusion				0	1.43466	Protrusion
	Bac. 2	5.72	1.533				2	1.06463	Protrusion				4	0.922719	Protrusion				2	1.00954	Protrusion
	Bac. 3	3.743	1.428				4	0.987686	Protrusion				8	1.04427	Protrusion				4	0.790458	Protrusion
	Bac. 4	2.326	1.318				6	0.820623	Protrusion				12	1.00976	Protrusion				6	1.06342	Protrusion
	Bac. 5	3.204	1.438				8	1.02742	Protrusion				16	0.864683	Protrusion				8	0.821438	Protrusion
	Bac. 6	2.562	1.318				10	1.15626	Protrusion				20	0.951556	Protrusion				10	0.834548	Protrusion
	Bac. 7	2.949	1.411				12	0.918695	VLP				24	1.09037	Protrusion				12	0.981845	Protrusion
	Bac. 8	3.596	1.303				14	1.17097	VLP				26	none	Failure				16	0.759437	VLP
	Bac. 9	4.873	1.668				16	1.04465	VLP										20	1.03598	VLP
	Bac. 10	4.405	1.435				18	1.00341	VLP										24	1.14012	VLP
	Bac. 11	2.453	1.395				20	0.927166	VLP										28	1.13653	VLP
	Bac. 12	3.707					22	0.836166	VLP										32	0.816194	VLP
	Bac. 13	3.039					24	1.05744	VLP										34	none	Failure
	Bac. 14	3.642					26	0.899159	VLP
	Bac. 15	2.779					28	1.17579	VLP
	Bac. 16	2.448					30	1.83329	VLP
	Bac. 17	4.317					32	1.88826	VLP
	Bac. 18	3.527					34	2.49558	DMV
	Bac. 19	3.714					36	2.68472	DMV
	Bac. 20	3.736					38	2.3894	DMV
	Bac. 21	1.693					40	2.49458	DMV
							42	2.52871	DMV
							44	1.82995	DMV
							46	1.54108	DMV
							48	1.38437	DMV
							50	1.26049	DMV
							52	1.17955	DMV
							54	1.14216	DMV
							56	1.25053	DMV
							58	0.977767	DMV
							60	1.01335	DMV
							62	1.31685	DMV
							64	0.98072	DMV
							66	1.04144	DMV
							68	1.02123	DMV
							70	none	Success

## Sheet: Fig 5 D-E
Rf values used to generate Fig 5D					Rf values used to generate Fig 5E
Time (min)	Rf(Protrusion)	Rf(neck)	Stage		Time (min)	Rf(Protrusion)	Rf(neck)	Stage
0	0.89532		Protrusion		0	1.42071		Protrusion
2	1.14075		Protrusion		4	1.35588		Protrusion
4	1.08141	1.00515	VLP		8	1.2363		Protrusion
6	0.944692	1.76415	VLP		12	0.929757		Protrusion
8	1.01493	2.17371	VLP		20	0.963011		Protrusion
10	1.13793	1.86377	VLP		28	1.03384		Protrusion
12	1.08069	1.83701	VLP		32	1.27943	0.953265	VLP
14	1.01758		DMV		36	1.08693	1.09808	VLP
16	1.13267		DMV		40	1.09156	1.14021	VLP
18	0.935952		DMV		44	1.34821	1.25661	VLP
20	none	none	Success		48	1.55421	1.4417	VLP
					52	1.20684	1.18098	VLP
					56	1.41862	1.41481	VLP
					60	1.21143	1.17167	VLP
					64	1.42645	1.26153	VLP
					68	1.56114	1.38645	VLP
					72	1.40629	1.25881	VLP
					76	1.35201	1.24407	VLP
					80	1.09364	1.08177	VLP
					84	1.26495	1.28809	VLP
					88	1.34007	1.28411	VLP
					92	1.02734	1.03551	VLP
					96	1.10833	1.02632	VLP
					100	0.872909	0.900299	VLP
					104	0.988253	1.01103	VLP
					108	0.918228	0.956777	VLP
					110	none	none	Failure

[truncated: 7 more sheets: Fig 6B, Fig 6C, S1C-D Fig, S4C-D Fig, S7D-F Fig, S8B Fig, S8C-D Fig]
